# Supplementary material for: Dimethylsulfoxide (DMSO) clusters dataset: DFT relative energies, non-covalent interactions, and cartesian coordinates
Source: Data Brief. 2022 Mar 7;42:108024. doi: 10.1016/j.dib.2022.108024 (PMC8933536; doi:10.1016/j.dib.2022.108024)
Supplement: Supplementary Data S2 — Supplementary Raw Research Data. This is open data under the CC BY license http://creativecommons.org/licenses/by/4.0/ [file mmc2.xlsx]

## Sheet: Sheet1
		N2_00
		BCP #	Name	Atoms	Rho	DelSqRho	Ellipticity	K	BPL - GBL_I
		1	BCP1	C1 - S2	0.186711	-0.370806	0.067933	0.145153	0.001069		222222	222222	222222
		2	BCP2	C1 - H4	0.270025	-1.01421	0.003367	0.294075	0.000488		222222	222222	222222
		3	BCP3	C1 - H3	0.265726	-0.933761	0.002333	0.280927	0.000527		222222	222222	222222
		4	BCP4	C1 - H5	0.268442	-0.958871	0.00385	0.286263	0.000514		222222	222222	222222
		5	BCP5	S2 - C6	0.186711	-0.370804	0.067931	0.145153	0.001069		222222	222222	222222
		6	BCP6	C6 - H9	0.270024	-1.0142	0.003366	0.294074	0.000488		222222	222222	222222
		7	BCP7	C6 - H7	0.265726	-0.933762	0.002332	0.280927	0.000527		222222	222222	222222
		8	BCP8	C6 - H8	0.268442	-0.958864	0.00385	0.286262	0.000514		222222	222222	222222
		9	BCP9	S2 - O10	0.223951	0.424181	0.060512	0.22697	0.000194		S2 - O10	0.223951	0.424181
		10	BCP10	O10 - H14	0.015982	0.045313	0.064711	0.0002	0.013682		O10 - H14	0.015982	0.045313
		11	BCP11	C11 - S12	0.186711	-0.370806	0.067933	0.145153	0.001069		222222	222222	222222
		12	BCP12	C11 - H14	0.270025	-1.01421	0.003367	0.294075	0.000488		222222	222222	222222
		13	BCP13	C11 - H13	0.265726	-0.933761	0.002333	0.280927	0.000527		222222	222222	222222
		14	BCP14	C11 - H15	0.268442	-0.958871	0.00385	0.286263	0.000514		222222	222222	222222
		15	BCP15	O10 - H19	0.015982	0.045311	0.064732	0.0002	0.013677		O10 - H19	0.015982	0.045311
		16	BCP16	S12 - C16	0.186711	-0.370804	0.067931	0.145153	0.001069		222222	222222	222222
		17	BCP17	C16 - H19	0.270024	-1.0142	0.003366	0.294074	0.000488		222222	222222	222222
		18	BCP18	C16 - H17	0.265726	-0.933762	0.002332	0.280927	0.000527		222222	222222	222222
		19	BCP19	C16 - H18	0.268442	-0.958864	0.00385	0.286262	0.000514		222222	222222	222222
		20	BCP20	H4 - O20	0.015982	0.045313	0.064711	0.0002	0.013682		H4 - O20	0.015982	0.045313
		21	BCP21	H9 - O20	0.015982	0.045311	0.064732	0.0002	0.013677		H9 - O20	0.015982	0.045311
		22	BCP22	S12 - O20	0.223951	0.424181	0.060512	0.22697	0.000194		S12 - O20	0.223951	0.424181
											222222	222222	222222
											222222	222222	222222
		N2_02									222222	222222	222222
		1	BCP1	C1 - S2	0.188403	-0.378559	0.063241	0.147399	0.001297		222222	222222	222222
		2	BCP2	C1 - H3	0.265567	-0.932274	0.008502	0.280507	0.000544		222222	222222	222222
		3	BCP3	C1 - H4	0.267017	-0.949335	0.006193	0.283613	0.000912		222222	222222	222222
		4	BCP4	C1 - H5	0.272892	-1.03063	0.003432	0.298885	0.000231		222222	222222	222222
		5	BCP5	S2 - C6	0.186907	-0.379517	0.071437	0.147384	0.001358		222222	222222	222222
		6	BCP6	S2 - O10	0.225736	0.446363	0.062379	0.229103	0.000197		S2 - O10	0.225736	0.446363
		7	BCP7	C6 - H7	0.266047	-0.937441	0.004422	0.28141	0.000497		222222	222222	222222
		8	BCP8	C6 - H8	0.26941	-0.970192	0.001876	0.28829	0.000432		222222	222222	222222
		9	BCP9	C6 - H9	0.267763	-0.959613	0.004555	0.285417	0.000796		222222	222222	222222
		10	BCP10	O10 - S12	0.012054	0.040129	0.105487	-0.000774	0.027844		O10 - S12	0.012054	0.040129
		11	BCP11	O10 - H15	0.014317	0.047403	0.190067	-0.000488	0.06065		O10 - H15	0.014317	0.047403
		12	BCP12	S2 - O20	0.012054	0.040129	0.10549	-0.000774	0.027844		S2 - O20	0.012054	0.040129
		13	BCP13	H5 - O20	0.014317	0.047403	0.190066	-0.000488	0.06065		H5 - O20	0.014317	0.047403
		14	BCP14	C11 - S12	0.188403	-0.378559	0.063241	0.147399	0.001297		222222	222222	222222
		15	BCP15	C11 - H13	0.265567	-0.932274	0.008502	0.280507	0.000544		222222	222222	222222
		16	BCP16	C11 - H14	0.267016	-0.949335	0.006193	0.283613	0.000912		222222	222222	222222
		17	BCP17	C11 - H15	0.272892	-1.03063	0.003432	0.298885	0.000231		222222	222222	222222
		18	BCP18	S12 - C16	0.186907	-0.379517	0.071437	0.147384	0.001358		222222	222222	222222
		19	BCP19	S12 - O20	0.225736	0.446363	0.062379	0.229103	0.000197		S12 - O20	0.225736	0.446363
		20	BCP20	C16 - H17	0.266047	-0.937442	0.004422	0.28141	0.000497		222222	222222	222222
		21	BCP21	C16 - H18	0.26941	-0.970191	0.001876	0.28829	0.000432		222222	222222	222222
		22	BCP22	C16 - H19	0.267763	-0.959613	0.004555	0.285417	0.000796		222222	222222	222222
											222222	222222	222222
											222222	222222	222222
		N2_01									222222	222222	222222
		1	BCP1	S2 - O20	0.008298	0.026682	0.002543	-0.000521	0.08331		S2 - O20	0.008298	0.026682
		2	BCP2	C1 - S2	0.186776	-0.37337	0.068658	0.145863	0.001122		222222	222222	222222
		3	BCP3	C1 - H3	0.269434	-0.990362	0.004611	0.290617	0.000303		222222	222222	222222
		4	BCP4	C1 - H4	0.267454	-0.954999	0.001325	0.28476	0.000821		222222	222222	222222
		5	BCP5	C1 - H5	0.268275	-0.956292	0.004166	0.285759	0.000484		222222	222222	222222
		6	BCP6	S2 - C6	0.186777	-0.37337	0.068658	0.145863	0.001122		222222	222222	222222
		7	BCP7	C6 - H9	0.267454	-0.954999	0.001325	0.28476	0.000821		222222	222222	222222
		8	BCP8	C6 - H7	0.269434	-0.990362	0.004611	0.290617	0.000303		222222	222222	222222
		9	BCP9	C6 - H8	0.268275	-0.956294	0.004166	0.285759	0.000484		222222	222222	222222
		10	BCP10	S2 - O10	0.229498	0.48471	0.050122	0.234164	0.000222		S2 - O10	0.229498	0.48471
		11	BCP11	S2 - H14	0.007809	0.021118	0.03787	-0.000625	0.041008		S2 - H14	0.007809	0.021118
		12	BCP12	C11 - S12	0.186618	-0.373699	0.068433	0.145776	0.001192		222222	222222	222222
		13	BCP13	C11 - H14	0.26887	-0.976163	0.003262	0.288281	0.000679		222222	222222	222222
		14	BCP14	C11 - H13	0.26651	-0.944368	0.002365	0.282658	0.000508		222222	222222	222222
		15	BCP15	C11 - H15	0.269502	-0.973698	0.00022	0.288817	0.000465		222222	222222	222222
		16	BCP16	S2 - H19	0.00781	0.021118	0.037869	-0.000625	0.041011		S2 - H19	0.00781	0.021118
		17	BCP17	S12 - C16	0.186618	-0.373699	0.068433	0.145776	0.001192		222222	222222	222222
		18	BCP18	C16 - H19	0.26887	-0.976162	0.003262	0.288281	0.000679		222222	222222	222222
		19	BCP19	C16 - H17	0.26651	-0.944368	0.002365	0.282658	0.000508		222222	222222	222222
		20	BCP20	C16 - H18	0.269502	-0.973698	0.00022	0.288817	0.000465		222222	222222	222222
		21	BCP21	H3 - O20	0.012027	0.038505	0.153043	-0.000398	0.056556		H3 - O20	0.012027	0.038505
		22	BCP22	H7 - O20	0.012027	0.038504	0.153044	-0.000398	0.056559		H7 - O20	0.012027	0.038504
		23	BCP23	S12 - O20	0.226355	0.458622	0.056222	0.229439	0.000185		S12 - O20	0.226355	0.458622
											222222	222222	222222
											222222	222222	222222
		N3_22									222222	222222	222222
		1	BCP1	C1 - S2	0.187435	-0.373034	0.063487	0.145659	0.001353		222222	222222	222222
		2	BCP2	C1 - H3	0.270249	-0.99201	0.007475	0.291734	0.000314		222222	222222	222222
		3	BCP3	C1 - H4	0.267138	-0.947682	0.003546	0.283588	0.000916		222222	222222	222222
		4	BCP4	S2 - O30	0.010495	0.032581	0.247587	-0.000652	0.047275		S2 - O30	0.010495	0.032581
		5	BCP5	C1 - H5	0.270858	-0.990691	0.005999	0.292089	0.0003		222222	222222	222222
		6	BCP6	S2 - C6	0.188085	-0.379322	0.065999	0.147348	0.001198		222222	222222	222222
		7	BCP7	S2 - O20	0.013082	0.040809	0.140586	-0.000455	0.089857		S2 - O20	0.013082	0.040809
		8	BCP8	C6 - H7	0.269747	-0.990101	0.005005	0.290775	0.000308		222222	222222	222222
		9	BCP9	C6 - H9	0.267479	-0.952584	0.000872	0.284396	0.000829		222222	222222	222222
		10	BCP10	C6 - H8	0.268821	-0.961456	0.004461	0.28682	0.00047		222222	222222	222222
		11	BCP11	S2 - O10	0.221763	0.380034	0.071403	0.226203	0.000193		S2 - O10	0.221763	0.380034
		12	BCP12	S2 - H14	0.006854	0.02134	0.230082	-0.000932	0.082055		S2 - H14	0.006854	0.02134
		13	BCP13	H3 - O20	0.013187	0.042594	0.315377	-0.000404	0.093004		H3 - O20	0.013187	0.042594
		14	BCP14	H7 - O20	0.011016	0.040792	0.355435	-0.000944	0.102513		H7 - O20	0.011016	0.040792
		15	BCP15	C11 - S12	0.186502	-0.370145	0.067762	0.144892	0.001035		222222	222222	222222
		16	BCP16	C11 - H14	0.270627	-1.01344	0.004089	0.294348	0.000531		222222	222222	222222
		17	BCP17	C11 - H13	0.265636	-0.932186	0.001349	0.280689	0.000518		222222	222222	222222
		18	BCP18	H14 - O30	0.013431	0.040479	0.050482	-0.000164	0.009312		H14 - O30	0.013431	0.040479
		19	BCP19	C11 - H15	0.268636	-0.96163	0.003619	0.286741	0.00051		222222	222222	222222
		20	BCP20	S12 - C16	0.186593	-0.371222	0.067095	0.145164	0.001059		222222	222222	222222
		21	BCP21	C16 - H19	0.27025	-1.00418	0.002669	0.29263	0.000646		222222	222222	222222
		22	BCP22	C16 - H17	0.265883	-0.936495	0.001178	0.281391	0.000508		222222	222222	222222
		23	BCP23	C16 - H18	0.268758	-0.96223	0.002678	0.286897	0.00053		222222	222222	222222
		24	BCP24	S12 - O20	0.224656	0.440011	0.059075	0.227398	0.000199		S12 - O20	0.224656	0.440011
		25	BCP25	O10 - H24	0.018892	0.050562	0.082212	0.000776	0.008768		O10 - H24	0.018892	0.050562
		26	BCP26	H5 - O30	0.01183	0.03732	0.212058	-0.000343	0.044118		H5 - O30	0.01183	0.03732
		27	BCP27	H19 - O30	0.013708	0.046805	0.009311	-0.000578	0.006288		H19 - O30	0.013708	0.046805
		28	BCP28	C21 - S22	0.187184	-0.370612	0.067214	0.145318	0.00107		222222	222222	222222
		29	BCP29	C21 - H24	0.26953	-1.02216	0.003149	0.294896	0.000467		222222	222222	222222
		30	BCP30	C21 - H23	0.265631	-0.932763	0.004116	0.280747	0.000524		222222	222222	222222
		31	BCP31	O10 - H29	0.017401	0.047841	0.073377	0.000473	0.015827		O10 - H29	0.017401	0.047841
		32	BCP32	C21 - H25	0.268333	-0.956892	0.005323	0.285945	0.000538		222222	222222	222222
		33	BCP33	S22 - C26	0.187168	-0.370877	0.066697	0.145343	0.001049		222222	222222	222222
		34	BCP34	C26 - H27	0.265729	-0.934181	0.003513	0.280997	0.000536		222222	222222	222222
		35	BCP35	C26 - H28	0.268473	-0.958579	0.00484	0.28625	0.000522		222222	222222	222222
		36	BCP36	C26 - H29	0.269912	-1.02162	0.003114	0.295069	0.00046		222222	222222	222222
		37	BCP37	S22 - O30	0.222209	0.405298	0.065535	0.224922	0.000196		S22 - O30	0.222209	0.405298
											222222	222222	222222
											222222	222222	222222
		N3_0									222222	222222	222222
		1	BCP1	C1 - S2	0.186333	-0.370886	0.067856	0.145037	0.001105		222222	222222	222222
		2	BCP2	H4 - O30	0.013266	0.042763	0.030799	-0.000417	0.008945		H4 - O30	0.013266	0.042763
		3	BCP3	C1 - H4	0.269882	-0.999458	0.003153	0.291676	0.000626		222222	222222	222222
		4	BCP4	C1 - H3	0.265778	-0.933993	0.001291	0.28101	0.000501		222222	222222	222222
		5	BCP5	C1 - H5	0.268716	-0.962324	0.002515	0.286884	0.000514		222222	222222	222222
		6	BCP6	S2 - C6	0.186333	-0.370886	0.067855	0.145037	0.001105		222222	222222	222222
		7	BCP7	H9 - O30	0.013267	0.042765	0.030792	-0.000417	0.008945		H9 - O30	0.013267	0.042765
		8	BCP8	C6 - H9	0.269881	-0.999459	0.003153	0.291676	0.000626		222222	222222	222222
		9	BCP9	C6 - H7	0.265778	-0.933994	0.001291	0.28101	0.000501		222222	222222	222222
		10	BCP10	C6 - H8	0.268716	-0.962323	0.002515	0.286883	0.000514		222222	222222	222222
		11	BCP11	S2 - O10	0.225704	0.453178	0.05756	0.228582	0.000202		S2 - O10	0.225704	0.453178
		12	BCP12	O10 - H13	0.01279	0.039186	0.07718	-0.000205	0.038284		O10 - H13	0.01279	0.039186
		13	BCP13	H14 - O30	0.013833	0.039052	0.060531	0.000146	0.0087		H14 - O30	0.013833	0.039052
		14	BCP14	C11 - S12	0.187649	-0.372448	0.063349	0.146002	0.000989		222222	222222	222222
		15	BCP15	C11 - H13	0.268869	-0.989015	0.004045	0.290149	0.000435		222222	222222	222222
		16	BCP16	C11 - H14	0.269347	-0.984084	0.004227	0.289722	0.000532		222222	222222	222222
		17	BCP17	C11 - H15	0.268157	-0.950207	0.004494	0.285	0.000533		222222	222222	222222
		18	BCP18	O10 - H17	0.012791	0.039187	0.077173	-0.000205	0.038279		O10 - H17	0.012791	0.039187
		19	BCP19	H19 - O30	0.013832	0.039049	0.060531	0.000146	0.0087		H19 - O30	0.013832	0.039049
		20	BCP20	S12 - C16	0.187649	-0.372449	0.063349	0.146002	0.000989		222222	222222	222222
		21	BCP21	C16 - H17	0.268869	-0.989018	0.004045	0.290149	0.000435		222222	222222	222222
		22	BCP22	C16 - H19	0.269346	-0.98408	0.004227	0.289721	0.000532		222222	222222	222222
		23	BCP23	C16 - H18	0.268157	-0.950207	0.004494	0.285	0.000533		222222	222222	222222
		24	BCP24	S12 - O20	0.221728	0.389003	0.06624	0.224955	0.000182		S12 - O20	0.221728	0.389003
		25	BCP25	H14 - H24	0.004552	0.018861	6.02878	-0.001158	0.204317		H14 - H24	0.004552	0.018861
		26	BCP26	O20 - H24	0.017276	0.048379	0.064732	0.000295	0.012391		O20 - H24	0.017276	0.048379
		27	BCP27	C21 - S22	0.187201	-0.370119	0.065735	0.145137	0.001012		222222	222222	222222
		28	BCP28	C21 - H23	0.265894	-0.936165	0.003849	0.281373	0.000531		222222	222222	222222
		29	BCP29	O20 - H29	0.017276	0.048378	0.064731	0.000295	0.012392		O20 - H29	0.017276	0.048378
		30	BCP30	C21 - H24	0.269991	-1.02274	0.002712	0.295171	0.000475		222222	222222	222222
		31	BCP31	C21 - H25	0.268462	-0.959373	0.00516	0.286338	0.000532		222222	222222	222222
		32	BCP32	H19 - H29	0.004552	0.018861	6.01099	-0.001158	0.204283		H19 - H29	0.004552	0.018861
		33	BCP33	S22 - C26	0.187201	-0.370121	0.065735	0.145138	0.001012		222222	222222	222222
		34	BCP34	C26 - H27	0.265894	-0.936164	0.003849	0.281372	0.000531		222222	222222	222222
		35	BCP35	C26 - H28	0.268462	-0.959372	0.00516	0.286338	0.000532		222222	222222	222222
		36	BCP36	C26 - H29	0.269991	-1.02274	0.002712	0.295171	0.000475		222222	222222	222222
		37	BCP37	S22 - O30	0.221327	0.393611	0.068587	0.223976	0.000201		S22 - O30	0.221327	0.393611
											222222	222222	222222
											222222	222222	222222
		N3_174									222222	222222	222222
		1	BCP1	C1 - S2	0.18816	-0.376274	0.066693	0.146954	0.001229		222222	222222	222222
		2	BCP2	C1 - H5	0.271967	-1.02543	0.003969	0.297068	0.000364		222222	222222	222222
		3	BCP3	C1 - H3	0.265724	-0.933575	0.010036	0.280918	0.00057		222222	222222	222222
		4	BCP4	C1 - H4	0.267074	-0.951796	0.007386	0.284044	0.000919		222222	222222	222222
		5	BCP5	S2 - C6	0.187264	-0.378742	0.071921	0.147213	0.001209		222222	222222	222222
		6	BCP6	C6 - H7	0.266561	-0.943764	0.003788	0.282531	0.000509		222222	222222	222222
		7	BCP7	C6 - H9	0.268003	-0.963684	0.003895	0.286089	0.000787		222222	222222	222222
		8	BCP8	C6 - H8	0.269754	-0.975449	0.00119	0.289155	0.000444		222222	222222	222222
		9	BCP9	S2 - O10	0.225944	0.449457	0.061197	0.229368	0.000197		S2 - O10	0.225944	0.449457
		10	BCP10	O10 - H13	0.013597	0.0382	0.075595	0.000307	0.025032		O10 - H13	0.013597	0.0382
		11	BCP11	C11 - S12	0.18741	-0.371481	0.06326	0.14573	0.000984		222222	222222	222222
		12	BCP12	C11 - H13	0.268614	-0.982693	0.00318	0.289207	0.000384		222222	222222	222222
		13	BCP13	C11 - H14	0.26899	-0.987421	0.003289	0.289814	0.000542		222222	222222	222222
		14	BCP14	C11 - H15	0.267992	-0.949879	0.004488	0.284845	0.000518		222222	222222	222222
		15	BCP15	O10 - H17	0.013035	0.038993	0.066658	-8.7e-05	0.031254		O10 - H17	0.013035	0.038993
		16	BCP16	S12 - C16	0.187524	-0.371763	0.062998	0.145828	0.001007		222222	222222	222222
		17	BCP17	C16 - H17	0.268495	-0.985835	0.003472	0.28937	0.000412		222222	222222	222222
		18	BCP18	H19 - O30	0.014188	0.039793	0.055502	0.000198	0.009838		H19 - O30	0.014188	0.039793
		19	BCP19	C16 - H19	0.269041	-0.984519	0.003734	0.289562	0.000551		222222	222222	222222
		20	BCP20	C16 - H18	0.268149	-0.950446	0.005193	0.285048	0.000519		222222	222222	222222
		21	BCP21	S12 - O20	0.221982	0.394686	0.065413	0.225115	0.000182		S12 - O20	0.221982	0.394686
		22	BCP22	H14 - O30	0.014081	0.039616	0.060409	0.000163	0.011162		H14 - O30	0.014081	0.039616
		23	BCP23	O20 - H24	0.017354	0.048745	0.067452	0.000294	0.012245		O20 - H24	0.017354	0.048745
		24	BCP24	H5 - O30	0.016274	0.055728	0.019471	-0.000732	0.006183		H5 - O30	0.016274	0.055728
		25	BCP25	C21 - S22	0.187072	-0.370203	0.066436	0.145126	0.001013		222222	222222	222222
		26	BCP26	C21 - H24	0.270025	-1.02167	0.002985	0.295084	0.000467		222222	222222	222222
		27	BCP27	C21 - H23	0.265719	-0.93391	0.003644	0.280956	0.000537		222222	222222	222222
		28	BCP28	O20 - H29	0.017315	0.048824	0.064489	0.000258	0.012952		O20 - H29	0.017315	0.048824
		29	BCP29	C21 - H25	0.268458	-0.959344	0.004873	0.286336	0.000523		222222	222222	222222
		30	BCP30	S22 - C26	0.187145	-0.370662	0.066952	0.145247	0.00102		222222	222222	222222
		31	BCP31	C26 - H27	0.265728	-0.93402	0.003705	0.280973	0.000534		222222	222222	222222
		32	BCP32	C26 - H28	0.26843	-0.958509	0.004987	0.286228	0.000532		222222	222222	222222
		33	BCP33	C26 - H29	0.270001	-1.02216	0.003019	0.295145	0.000469		222222	222222	222222
		34	BCP34	S22 - O30	0.22217	0.404988	0.065583	0.224832	0.00019		S22 - O30	0.22217	0.404988
											222222	222222	222222
											222222	222222	222222
		N3_135									222222	222222	222222
		1	BCP1	C1 - S2	0.187399	-0.373022	0.066903	0.1459	0.001075		222222	222222	222222
		2	BCP2	H4 - O30	0.007319	0.02473	0.088183	-0.000647	0.047642		H4 - O30	0.007319	0.02473
		3	BCP3	C1 - H3	0.26544	-0.929941	0.003649	0.280202	0.000545		222222	222222	222222
		4	BCP4	C1 - H4	0.2708	-1.02329	0.004099	0.295962	0.000612		222222	222222	222222
		5	BCP5	C1 - H5	0.268734	-0.95906	0.004082	0.286497	0.000497		222222	222222	222222
		6	BCP6	H4 - O20	0.014554	0.041351	0.048984	0.000106	0.011913		H4 - O20	0.014554	0.041351
		7	BCP7	S2 - C6	0.186961	-0.372189	0.06731	0.145444	0.000964		222222	222222	222222
		8	BCP8	C6 - H7	0.265863	-0.935134	0.002208	0.28124	0.000521		222222	222222	222222
		9	BCP9	C6 - H8	0.26864	-0.960485	0.003772	0.286644	0.000566		222222	222222	222222
		10	BCP10	C6 - H9	0.270887	-1.0153	0.002379	0.294822	0.000625		222222	222222	222222
		11	BCP11	S2 - O10	0.22367	0.418592	0.061296	0.22677	0.000187		S2 - O10	0.22367	0.418592
		12	BCP12	O10 - H14	0.014425	0.043812	0.064108	-0.000182	0.015617		O10 - H14	0.014425	0.043812
		13	BCP13	C11 - S12	0.187375	-0.372626	0.067576	0.145789	0.001108		222222	222222	222222
		14	BCP14	C11 - H13	0.265593	-0.933156	0.0024	0.280708	0.000514		222222	222222	222222
		15	BCP15	C11 - H14	0.270149	-1.01682	0.003086	0.294427	0.000564		222222	222222	222222
		16	BCP16	C11 - H15	0.268918	-0.962453	0.003939	0.28703	0.000526		222222	222222	222222
		17	BCP17	O10 - H19	0.017692	0.047892	0.048368	0.000505	0.006595		O10 - H19	0.017692	0.047892
		18	BCP18	S12 - C16	0.18677	-0.368159	0.065189	0.144595	0.000975		222222	222222	222222
		19	BCP19	C16 - H19	0.270276	-1.01382	0.002971	0.294369	0.000512		222222	222222	222222
		20	BCP20	C16 - H17	0.265228	-0.925671	0.004734	0.279649	0.000549		222222	222222	222222
		21	BCP21	C16 - H18	0.269447	-0.979197	0.005002	0.289447	0.000532		222222	222222	222222
		22	BCP22	S12 - O20	0.223076	0.419666	0.064006	0.225672	0.000185		S12 - O20	0.223076	0.419666
		23	BCP23	H9 - O30	0.015592	0.053115	0.022812	-0.000685	0.010981		H9 - O30	0.015592	0.053115
		24	BCP24	O20 - S22	0.013094	0.042379	0.103314	-0.000766	0.054053		O20 - S22	0.013094	0.042379
		25	BCP25	H18 - O30	0.009024	0.029293	0.050291	-0.00047	0.031547		H18 - O30	0.009024	0.029293
		26	BCP26	C21 - S22	0.186705	-0.378145	0.070554	0.146996	0.001332		222222	222222	222222
		27	BCP27	S22 - O30	0.225545	0.439948	0.06297	0.22917	0.000191		S22 - O30	0.225545	0.439948
		28	BCP28	C21 - H23	0.266198	-0.938773	0.004264	0.281677	0.000494		222222	222222	222222
		29	BCP29	C21 - H24	0.267803	-0.959749	0.004679	0.285467	0.000798		222222	222222	222222
		30	BCP30	C21 - H25	0.269476	-0.970534	0.001707	0.288423	0.000443		222222	222222	222222
		31	BCP31	O20 - H28	0.015368	0.0561	0.147103	-0.000917	0.059047		O20 - H28	0.015368	0.0561
		32	BCP32	S22 - C26	0.188484	-0.379088	0.060981	0.147373	0.001275		222222	222222	222222
		33	BCP33	C26 - H28	0.273147	-1.02819	0.004438	0.298629	0.000257		222222	222222	222222
		34	BCP34	C26 - H27	0.266038	-0.936803	0.009407	0.281466	0.000522		222222	222222	222222
		35	BCP35	C26 - H29	0.267136	-0.949847	0.005734	0.283789	0.000924		222222	222222	222222
											222222	222222	222222
											222222	222222	222222
		N4_120									222222	222222	222222
		1	BCP1	C1 - S2	0.187456	-0.370643	0.065482	0.145505	0.001287		222222	222222	222222
		2	BCP2	C1 - H3	0.269536	-0.983554	0.008439	0.289936	0.000333		222222	222222	222222
		3	BCP3	C1 - H4	0.266347	-0.938075	0.005197	0.28192	0.000931		222222	222222	222222
		4	BCP4	C1 - H5	0.270567	-1.00337	0.003676	0.293078	0.000288		222222	222222	222222
		5	BCP5	S2 - S12	0.008516	0.022347	0.010599	-0.000863	0.067246		S2 - S12	0.008516	0.022347
		6	BCP6	S2 - C6	0.187042	-0.374821	0.06899	0.14617	0.001269		222222	222222	222222
		7	BCP7	S2 - O40	0.011726	0.037562	0.041657	-0.000577	0.093694		S2 - O40	0.011726	0.037562
		8	BCP8	C6 - H7	0.26968	-0.988873	0.00415	0.290681	0.000301		222222	222222	222222
		9	BCP9	C6 - H8	0.268215	-0.954744	0.004345	0.285417	0.00047		222222	222222	222222
		10	BCP10	C6 - H9	0.267773	-0.95733	0.000795	0.285271	0.000846		222222	222222	222222
		11	BCP11	S2 - O10	0.222671	0.394318	0.065277	0.227042	0.0002		S2 - O10	0.222671	0.394318
		12	BCP12	C1 - H15	0.004856	0.019733	3.6572	-0.001183	0.548374		C1 - H15	0.004856	0.019733
		13	BCP13	H5 - C11	0.004857	0.019735	3.64956	-0.001183	0.549136		H5 - C11	0.004857	0.019735
		14	BCP14	C11 - S12	0.187456	-0.370642	0.065482	0.145504	0.001287		222222	222222	222222
		15	BCP15	C11 - H13	0.269537	-0.983555	0.00844	0.289936	0.000333		222222	222222	222222
		16	BCP16	C11 - H14	0.266346	-0.938071	0.005198	0.28192	0.000931		222222	222222	222222
		17	BCP17	H3 - O40	0.012222	0.045187	0.18566	-0.0009	0.071107		H3 - O40	0.012222	0.045187
		18	BCP18	C11 - H15	0.270567	-1.00337	0.003676	0.293078	0.000288		222222	222222	222222
		19	BCP19	S12 - C16	0.187042	-0.37482	0.068991	0.14617	0.001269		222222	222222	222222
		20	BCP20	S12 - O30	0.011726	0.037563	0.041651	-0.000577	0.093694		S12 - O30	0.011726	0.037563
		21	BCP21	H13 - O30	0.012222	0.045187	0.185652	-0.0009	0.071105		H13 - O30	0.012222	0.045187
		22	BCP22	C16 - H17	0.26968	-0.988872	0.00415	0.29068	0.000301		222222	222222	222222
		23	BCP23	C16 - H18	0.268215	-0.954743	0.004345	0.285417	0.00047		222222	222222	222222
		24	BCP24	C16 - H19	0.267773	-0.957329	0.000795	0.285271	0.000846		222222	222222	222222
		25	BCP25	S12 - O20	0.222671	0.394319	0.065278	0.227042	0.0002		S12 - O20	0.222671	0.394319
		26	BCP26	O10 - H24	0.018203	0.050294	0.061048	0.000467	0.008964		O10 - H24	0.018203	0.050294
		27	BCP27	S12 - C21	0.004345	0.014058	1.05536	-0.000723	0.52495		S12 - C21	0.004345	0.014058
		28	BCP28	H5 - O30	0.014854	0.04196	0.040796	0.000149	0.012601		H5 - O30	0.014854	0.04196
		29	BCP29	H17 - O30	0.01184	0.036405	0.247562	-0.000242	0.064911		H17 - O30	0.01184	0.036405
		30	BCP30	C21 - S22	0.187083	-0.370372	0.066193	0.145178	0.001017		222222	222222	222222
		31	BCP31	C21 - H24	0.269972	-1.02607	0.00334	0.295689	0.000467		222222	222222	222222
		32	BCP32	C21 - H23	0.265539	-0.931537	0.003499	0.280533	0.00054		222222	222222	222222
		33	BCP33	O10 - H29	0.017512	0.050283	0.079431	0.000183	0.010394		O10 - H29	0.017512	0.050283
		34	BCP34	C21 - H25	0.268223	-0.95287	0.005133	0.285356	0.000524		222222	222222	222222
		35	BCP35	S22 - C26	0.187324	-0.371159	0.06703	0.145456	0.001032		222222	222222	222222
		36	BCP36	C26 - H27	0.265671	-0.933919	0.003508	0.280932	0.000529		222222	222222	222222
		37	BCP37	C26 - H28	0.268537	-0.960378	0.004857	0.286519	0.000534		222222	222222	222222
		38	BCP38	C26 - H29	0.270014	-1.02064	0.002782	0.294954	0.000491		222222	222222	222222
		39	BCP39	S22 - O30	0.222307	0.406376	0.064804	0.225017	0.000188		S22 - O30	0.222307	0.406376
		40	BCP40	S2 - C31	0.004345	0.014056	1.05561	-0.000723	0.524431		S2 - C31	0.004345	0.014056
		41	BCP41	O20 - H34	0.018202	0.050293	0.061045	0.000467	0.008964		O20 - H34	0.018202	0.050293
		42	BCP42	H7 - O40	0.01184	0.036406	0.247537	-0.000242	0.064903		H7 - O40	0.01184	0.036406
		43	BCP43	H15 - O40	0.014856	0.041967	0.040799	0.000149	0.012598		H15 - O40	0.014856	0.041967
		44	BCP44	C31 - S32	0.187083	-0.370371	0.066192	0.145178	0.001017		222222	222222	222222
		45	BCP45	C31 - H34	0.269972	-1.02607	0.00334	0.295688	0.000467		222222	222222	222222
		46	BCP46	C31 - H33	0.265539	-0.931537	0.003499	0.280533	0.00054		222222	222222	222222
		47	BCP47	O20 - H39	0.017512	0.050281	0.079434	0.000183	0.010393		O20 - H39	0.017512	0.050281
		48	BCP48	C31 - H35	0.268223	-0.95287	0.005133	0.285356	0.000524		222222	222222	222222
		49	BCP49	S32 - C36	0.187324	-0.371158	0.06703	0.145456	0.001032		222222	222222	222222
		50	BCP50	C36 - H37	0.265671	-0.93392	0.003508	0.280932	0.000529		222222	222222	222222
		51	BCP51	C36 - H38	0.268537	-0.960378	0.004857	0.286519	0.000534		222222	222222	222222
		52	BCP52	C36 - H39	0.270014	-1.02064	0.002781	0.294953	0.000491		222222	222222	222222
		53	BCP53	S32 - O40	0.222307	0.406378	0.064804	0.225017	0.000188		S32 - O40	0.222307	0.406378
											222222	222222	222222
											222222	222222	222222
		N4_0									222222	222222	222222
		1	BCP1	C1 - S2	0.187777	-0.372805	0.061332	0.14568	0.001341		222222	222222	222222
		2	BCP2	C1 - H3	0.270539	-0.995395	0.007832	0.292406	0.000309		222222	222222	222222
		3	BCP3	C1 - H4	0.267146	-0.946207	0.004237	0.283375	0.000943		222222	222222	222222
		4	BCP4	C1 - H5	0.270956	-0.996593	0.006812	0.292844	0.000306		222222	222222	222222
		5	BCP5	S2 - C6	0.188149	-0.378923	0.064157	0.147249	0.001216		222222	222222	222222
		6	BCP6	C6 - H7	0.270178	-0.99561	0.004957	0.291839	0.000293		222222	222222	222222
		7	BCP7	S2 - O10	0.219948	0.359234	0.074746	0.224142	0.000188		S2 - O10	0.219948	0.359234
		8	BCP8	C6 - H8	0.268861	-0.961942	0.004624	0.286903	0.000477		222222	222222	222222
		9	BCP9	C6 - H9	0.267404	-0.951365	0.000543	0.284164	0.000848		222222	222222	222222
		10	BCP10	H5 - O20	0.012386	0.037325	0.166996	-5.6e-05	0.036305		H5 - O20	0.012386	0.037325
		11	BCP11	O10 - S12	0.010423	0.031347	0.166058	-0.000566	0.043441		O10 - S12	0.010423	0.031347
		12	BCP12	C11 - S12	0.188149	-0.378923	0.064157	0.147249	0.001216		222222	222222	222222
		13	BCP13	C11 - H13	0.270178	-0.99561	0.004957	0.291839	0.000293		222222	222222	222222
		14	BCP14	S12 - O20	0.219948	0.359234	0.074747	0.224142	0.000188		S12 - O20	0.219948	0.359234
		15	BCP15	C11 - H14	0.267404	-0.951365	0.000543	0.284164	0.000848		222222	222222	222222
		16	BCP16	S12 - C16	0.187777	-0.372805	0.061332	0.14568	0.001341		222222	222222	222222
		17	BCP17	C11 - H15	0.268861	-0.961942	0.004624	0.286903	0.000477		222222	222222	222222
		18	BCP18	O10 - H18	0.012386	0.037325	0.166996	-5.6e-05	0.036304		O10 - H18	0.012386	0.037325
		19	BCP19	C16 - H17	0.270539	-0.995394	0.007832	0.292406	0.000309		222222	222222	222222
		20	BCP20	C16 - H18	0.270956	-0.996593	0.006812	0.292844	0.000306		222222	222222	222222
		21	BCP21	C16 - H19	0.267147	-0.946207	0.004237	0.283375	0.000943		222222	222222	222222
		22	BCP22	S2 - O20	0.010423	0.031347	0.166058	-0.000566	0.043441		S2 - O20	0.010423	0.031347
		23	BCP23	S2 - H24	0.006428	0.020642	0.349485	-0.000965	0.108393		S2 - H24	0.006428	0.020642
		24	BCP24	O20 - H24	0.015422	0.04593	0.045896	-9e-05	0.007705		O20 - H24	0.015422	0.04593
		25	BCP25	H3 - O30	0.013362	0.043525	0.374623	-0.000443	0.105622		H3 - O30	0.013362	0.043525
		26	BCP26	S2 - O30	0.014459	0.045	0.123389	-0.000428	0.087936		S2 - O30	0.014459	0.045
		27	BCP27	S22 - O30	0.223841	0.429798	0.060633	0.226492	0.000198		S22 - O30	0.223841	0.429798
		28	BCP28	H7 - O30	0.011607	0.043318	0.402698	-0.000993	0.112306		H7 - O30	0.011607	0.043318
		29	BCP29	C21 - S22	0.186522	-0.369237	0.067283	0.144674	0.001		222222	222222	222222
		30	BCP30	C21 - H24	0.27054	-1.01869	0.003589	0.294975	0.000524		222222	222222	222222
		31	BCP31	C21 - H23	0.265562	-0.931152	0.002334	0.280536	0.000522		222222	222222	222222
		32	BCP32	C21 - H25	0.268399	-0.959089	0.004357	0.286265	0.000527		222222	222222	222222
		33	BCP33	O20 - H29	0.015343	0.051629	0.032354	-0.000561	0.007717		O20 - H29	0.015343	0.051629
		34	BCP34	S22 - C26	0.186758	-0.370977	0.067281	0.145178	0.001049		222222	222222	222222
		35	BCP35	C26 - H27	0.265788	-0.935603	0.001814	0.28123	0.00051		222222	222222	222222
		36	BCP36	C26 - H28	0.268659	-0.959898	0.003661	0.286555	0.000538		222222	222222	222222
		37	BCP37	C26 - H29	0.270171	-1.00978	0.002814	0.293314	0.000622		222222	222222	222222
		38	BCP38	O10 - H34	0.015343	0.051629	0.032354	-0.000561	0.007717		O10 - H34	0.015343	0.051629
		39	BCP39	S12 - O40	0.014459	0.045	0.123388	-0.000428	0.087936		S12 - O40	0.014459	0.045
		40	BCP40	S32 - O40	0.223841	0.429798	0.060633	0.226492	0.000198		S32 - O40	0.223841	0.429798
		41	BCP41	H13 - O40	0.011607	0.043318	0.402698	-0.000993	0.112306		H13 - O40	0.011607	0.043318
		42	BCP42	H17 - O40	0.013362	0.043525	0.374625	-0.000443	0.105623		H17 - O40	0.013362	0.043525
		43	BCP43	C31 - S32	0.186758	-0.370977	0.067281	0.145178	0.001049		222222	222222	222222
		44	BCP44	C31 - H33	0.265788	-0.935603	0.001814	0.28123	0.00051		222222	222222	222222
		45	BCP45	C31 - H34	0.270171	-1.00978	0.002814	0.293314	0.000622		222222	222222	222222
		46	BCP46	C31 - H35	0.268659	-0.959898	0.003661	0.286555	0.000538		222222	222222	222222
		47	BCP47	O10 - H39	0.015422	0.04593	0.045897	-9e-05	0.007705		O10 - H39	0.015422	0.04593
		48	BCP48	S12 - H39	0.006428	0.020642	0.349485	-0.000965	0.108393		S12 - H39	0.006428	0.020642
		49	BCP49	S32 - C36	0.186522	-0.369237	0.067283	0.144674	0.001		222222	222222	222222
		50	BCP50	C36 - H39	0.27054	-1.01869	0.00359	0.294975	0.000524		222222	222222	222222
		51	BCP51	C36 - H37	0.265562	-0.931152	0.002334	0.280536	0.000522		222222	222222	222222
		52	BCP52	C36 - H38	0.268399	-0.959089	0.004357	0.286265	0.000527		222222	222222	222222
											222222	222222	222222
											222222	222222	222222
											222222	222222	222222
		N4_6									222222	222222	222222
		1	BCP1	C1 - S2	0.186715	-0.370911	0.066471	0.145128	0.001052		222222	222222	222222
		2	BCP2	C1 - H3	0.265838	-0.93622	0.001642	0.281331	0.000509		222222	222222	222222
		3	BCP3	O30 - S32	0.010643	0.032759	0.117468	-0.000593	0.044972		O30 - S32	0.010643	0.032759
		4	BCP4	C1 - H4	0.270385	-1.00956	0.002935	0.293453	0.000609		222222	222222	222222
		5	BCP5	H9 - O30	0.016054	0.04333	0.052743	0.0005	0.00405		H9 - O30	0.016054	0.04333
		6	BCP6	C1 - H5	0.268789	-0.961821	0.003259	0.286873	0.000538		222222	222222	222222
		7	BCP7	H9 - S32	0.006494	0.020767	0.335571	-0.000963	0.111942		H9 - S32	0.006494	0.020767
		8	BCP8	S2 - C6	0.186281	-0.368395	0.067272	0.144427	0.001016		222222	222222	222222
		9	BCP9	C6 - H9	0.270461	-1.01525	0.004091	0.294434	0.000489		222222	222222	222222
		10	BCP10	C6 - H7	0.265526	-0.930481	0.002317	0.280403	0.000509		222222	222222	222222
		11	BCP11	C6 - H8	0.268435	-0.9598	0.004251	0.286373	0.000524		222222	222222	222222
		12	BCP12	S2 - O10	0.224018	0.432277	0.059813	0.226676	0.000198		S2 - O10	0.224018	0.432277
		13	BCP13	C11 - S12	0.186715	-0.370911	0.06647	0.145128	0.001052		222222	222222	222222
		14	BCP14	C11 - H13	0.265838	-0.936219	0.001642	0.281331	0.000509		222222	222222	222222
		15	BCP15	S22 - O40	0.010643	0.032758	0.117471	-0.000593	0.044972		S22 - O40	0.010643	0.032758
		16	BCP16	C11 - H14	0.270385	-1.00956	0.002935	0.293454	0.000609		222222	222222	222222
		17	BCP17	H19 - O40	0.016054	0.04333	0.052743	0.0005	0.00405		H19 - O40	0.016054	0.04333
		18	BCP18	C11 - H15	0.268789	-0.961821	0.003259	0.286873	0.000538		222222	222222	222222
		19	BCP19	H19 - S22	0.006493	0.020766	0.335591	-0.000963	0.11194		H19 - S22	0.006493	0.020766
		20	BCP20	S12 - C16	0.18628	-0.368393	0.067272	0.144427	0.001016		222222	222222	222222
		21	BCP21	C16 - H19	0.270461	-1.01525	0.004091	0.294433	0.000489		222222	222222	222222
		22	BCP22	C16 - H17	0.265525	-0.93048	0.002317	0.280403	0.000509		222222	222222	222222
		23	BCP23	C16 - H18	0.268435	-0.959802	0.004251	0.286373	0.000524		222222	222222	222222
		24	BCP24	S12 - O20	0.224018	0.43228	0.059813	0.226676	0.000198		S12 - O20	0.224018	0.43228
		25	BCP25	O20 - H23	0.011839	0.044101	0.373931	-0.000986	0.108132		O20 - H23	0.011839	0.044101
		26	BCP26	H4 - O30	0.014571	0.049201	0.020964	-0.000543	0.012319		H4 - O30	0.014571	0.049201
		27	BCP27	O20 - S22	0.014251	0.044308	0.103139	-0.000428	0.088492		O20 - S22	0.014251	0.044308
		28	BCP28	C21 - S22	0.188169	-0.37951	0.064373	0.14737	0.001234		222222	222222	222222
		29	BCP29	C21 - H23	0.270193	-0.996115	0.004912	0.291914	0.000295		222222	222222	222222
		30	BCP30	S22 - O30	0.220163	0.364927	0.07312	0.224232	0.000197		S22 - O30	0.220163	0.364927
		31	BCP31	C21 - H24	0.26754	-0.953297	0.000515	0.284512	0.000835		222222	222222	222222
		32	BCP32	C21 - H25	0.268611	-0.958406	0.004728	0.286293	0.000481		222222	222222	222222
		33	BCP33	O20 - H27	0.013079	0.042572	0.372624	-0.000449	0.10405		O20 - H27	0.013079	0.042572
		34	BCP34	S22 - C26	0.187989	-0.373112	0.061114	0.14584	0.001308		222222	222222	222222
		35	BCP35	C26 - H27	0.270304	-0.992762	0.008063	0.291858	0.000322		222222	222222	222222
		36	BCP36	C26 - H28	0.271163	-1.00098	0.006386	0.293547	0.000297		222222	222222	222222
		37	BCP37	C26 - H29	0.267268	-0.948662	0.004838	0.283772	0.000934		222222	222222	222222
		38	BCP38	O10 - H33	0.011839	0.0441	0.373892	-0.000986	0.108124		O10 - H33	0.011839	0.0441
		39	BCP39	O10 - S32	0.01425	0.044306	0.103132	-0.000428	0.088492		O10 - S32	0.01425	0.044306
		40	BCP40	H14 - O40	0.01457	0.049196	0.020967	-0.000543	0.012317		H14 - O40	0.01457	0.049196
		41	BCP41	H28 - O40	0.012545	0.038339	0.189991	-0.000186	0.04834		H28 - O40	0.012545	0.038339
		42	BCP42	C31 - S32	0.188169	-0.379509	0.064373	0.14737	0.001234		222222	222222	222222
		43	BCP43	C31 - H33	0.270193	-0.996117	0.004912	0.291914	0.000295		222222	222222	222222
		44	BCP44	S32 - O40	0.220163	0.364922	0.07312	0.224231	0.000197		S32 - O40	0.220163	0.364922
		45	BCP45	C31 - H34	0.26754	-0.953297	0.000515	0.284512	0.000835		222222	222222	222222
		46	BCP46	C31 - H35	0.268611	-0.958406	0.004728	0.286293	0.000481		222222	222222	222222
		47	BCP47	O10 - H37	0.013078	0.04257	0.372625	-0.000449	0.104059		O10 - H37	0.013078	0.04257
		48	BCP48	O30 - H38	0.012545	0.038339	0.189995	-0.000186	0.048342		O30 - H38	0.012545	0.038339
		49	BCP49	S32 - C36	0.187989	-0.373111	0.061114	0.14584	0.001308		222222	222222	222222
		50	BCP50	C36 - H37	0.270303	-0.992756	0.008063	0.291857	0.000322		222222	222222	222222
		51	BCP51	C36 - H38	0.271163	-1.00098	0.006387	0.293547	0.000297		222222	222222	222222
		52	BCP52	C36 - H39	0.267268	-0.948663	0.004838	0.283772	0.000934		222222	222222	222222
											222222	222222	222222
											222222	222222	222222
											222222	222222	222222
		N4_277									222222	222222	222222
		1	BCP1	O10 - S12	0.007231	0.024949	1.20277	-0.000861	0.028117		O10 - S12	0.007231	0.024949
		2	BCP2	C1 - S2	0.187306	-0.371725	0.066778	0.145585	0.001058		222222	222222	222222
		3	BCP3	C1 - H3	0.265717	-0.933982	0.003303	0.280964	0.000534		222222	222222	222222
		4	BCP4	C1 - H4	0.270072	-1.02174	0.003231	0.295224	0.000459		222222	222222	222222
		5	BCP5	O10 - H18	0.012781	0.038736	0.127042	-0.000163	0.027675		O10 - H18	0.012781	0.038736
		6	BCP6	C1 - H5	0.268498	-0.958767	0.004792	0.286312	0.000519		222222	222222	222222
		7	BCP7	S2 - C6	0.187398	-0.371673	0.067128	0.14564	0.001098		222222	222222	222222
		8	BCP8	C6 - H7	0.265675	-0.933241	0.00383	0.280838	0.00052		222222	222222	222222
		9	BCP9	C6 - H8	0.268442	-0.958027	0.005109	0.286164	0.00053		222222	222222	222222
		10	BCP10	C6 - H9	0.269674	-1.02223	0.003306	0.29502	0.000463		222222	222222	222222
		11	BCP11	S2 - O10	0.222419	0.405843	0.065325	0.225239	0.000194		S2 - O10	0.222419	0.405843
		12	BCP12	H4 - O20	0.017435	0.04964	0.075844	0.000269	0.014921		H4 - O20	0.017435	0.04964
		13	BCP13	H9 - O20	0.018446	0.050356	0.08049	0.000596	0.009786		H9 - O20	0.018446	0.050356
		14	BCP14	C11 - S12	0.188128	-0.378777	0.065223	0.14741	0.001155		222222	222222	222222
		15	BCP15	S12 - O30	0.007061	0.026874	0.262259	-0.000798	0.051437		S12 - O30	0.007061	0.026874
		16	BCP16	C11 - H13	0.269776	-0.993119	0.0051	0.291286	0.000265		222222	222222	222222
		17	BCP17	C11 - H14	0.267524	-0.953454	0.000761	0.284561	0.000832		222222	222222	222222
		18	BCP18	C11 - H15	0.268796	-0.960907	0.005198	0.286747	0.000461		222222	222222	222222
		19	BCP19	S12 - C16	0.187952	-0.373968	0.062385	0.146375	0.001196		222222	222222	222222
		20	BCP20	C16 - H17	0.269056	-0.981542	0.007037	0.289209	0.00032		222222	222222	222222
		21	BCP21	C16 - H18	0.271367	-1.00281	0.005654	0.293938	0.000266		222222	222222	222222
		22	BCP22	C16 - H19	0.266652	-0.942188	0.003296	0.282562	0.000903		222222	222222	222222
		23	BCP23	S12 - O20	0.222704	0.394859	0.069515	0.226912	0.000203		S12 - O20	0.222704	0.394859
		24	BCP24	S12 - H39	0.006201	0.019121	0.395979	-0.000928	0.180301		S12 - H39	0.006201	0.019121
		25	BCP25	H13 - O30	0.012901	0.03911	0.034095	-0.000151	0.023345		H13 - O30	0.012901	0.03911
		26	BCP26	H17 - O30	0.012559	0.042786	0.048441	-0.000578	0.025736		H17 - O30	0.012559	0.042786
		27	BCP27	O30 - H34	0.013213	0.037341	0.057382	8.8e-05	0.01019		O30 - H34	0.013213	0.037341
		28	BCP28	C21 - S22	0.187362	-0.370599	0.065873	0.14532	0.000996		222222	222222	222222
		29	BCP29	C21 - H23	0.265791	-0.934953	0.003978	0.281132	0.000525		222222	222222	222222
		30	BCP30	C21 - H24	0.269992	-1.02425	0.002723	0.295433	0.000469		222222	222222	222222
		31	BCP31	C21 - H25	0.26856	-0.960118	0.005452	0.286546	0.000536		222222	222222	222222
		32	BCP32	O30 - H39	0.012494	0.035779	0.057772	1.2e-05	0.010952		O30 - H39	0.012494	0.035779
		33	BCP33	S22 - C26	0.187344	-0.370723	0.06612	0.145339	0.001003		222222	222222	222222
		34	BCP34	C26 - H27	0.265764	-0.934552	0.004233	0.281063	0.000531		222222	222222	222222
		35	BCP35	C26 - H28	0.2684	-0.958781	0.005413	0.286244	0.000539		222222	222222	222222
		36	BCP36	C26 - H29	0.27003	-1.02462	0.002816	0.295519	0.000459		222222	222222	222222
		37	BCP37	S22 - O30	0.221517	0.396259	0.067222	0.224137	0.0002		S22 - O30	0.221517	0.396259
		38	BCP38	O10 - H33	0.014529	0.049321	0.011279	-0.000576	0.010901		O10 - H33	0.014529	0.049321
		39	BCP39	H17 - H34	0.004514	0.018338	1.80275	-0.001077	0.196173		H17 - H34	0.004514	0.018338
		40	BCP40	H24 - O40	0.017783	0.05022	0.065638	0.000269	0.012252		H24 - O40	0.017783	0.05022
		41	BCP41	H29 - O40	0.018091	0.051022	0.065719	0.000292	0.011755		H29 - O40	0.018091	0.051022
		42	BCP42	C31 - S32	0.187528	-0.371944	0.062524	0.145904	0.001011		222222	222222	222222
		43	BCP43	C31 - H33	0.268743	-0.986665	0.002439	0.289546	0.00033		222222	222222	222222
		44	BCP44	C31 - H34	0.269081	-0.983053	0.003503	0.28928	0.000556		222222	222222	222222
		45	BCP45	C31 - H35	0.268049	-0.949184	0.005469	0.284863	0.000503		222222	222222	222222
		46	BCP46	O10 - H37	0.014386	0.043083	0.030195	-9.2e-05	0.009304		O10 - H37	0.014386	0.043083
		47	BCP47	S32 - C36	0.187809	-0.372579	0.061134	0.146166	0.001		222222	222222	222222
		48	BCP48	C36 - H37	0.268546	-0.985435	0.002636	0.289342	0.000356		222222	222222	222222
		49	BCP49	C36 - H38	0.267797	-0.946219	0.005958	0.284293	0.000516		222222	222222	222222
		50	BCP50	C36 - H39	0.269463	-0.989062	0.003419	0.290399	0.000593		222222	222222	222222
		51	BCP51	S32 - O40	0.22156	0.387727	0.065083	0.224793	0.000179		S32 - O40	0.22156	0.387727
											222222	222222	222222
											222222	222222	222222
											222222	222222	222222
		N4_53									222222	222222	222222
		1	BCP1	C1 - S2	0.186445	-0.370521	0.068288	0.145008	0.00109		222222	222222	222222
		2	BCP2	H4 - O40	0.015067	0.046303	0.024774	-0.000229	0.01005		H4 - O40	0.015067	0.046303
		3	BCP3	C1 - H4	0.269787	-1.00573	0.003235	0.292455	0.000594		222222	222222	222222
		4	BCP4	C1 - H3	0.265584	-0.93167	0.002089	0.280604	0.000505		222222	222222	222222
		5	BCP5	H24 - O40	0.015175	0.041078	0.046411	0.000526	0.005601		H24 - O40	0.015175	0.041078
		6	BCP6	C1 - H5	0.268516	-0.959394	0.003519	0.286387	0.000524		222222	222222	222222
		7	BCP7	S2 - C6	0.186302	-0.370357	0.067744	0.144887	0.001087		222222	222222	222222
		8	BCP8	H9 - O40	0.014335	0.046963	0.010563	-0.000448	0.006539		H9 - O40	0.014335	0.046963
		9	BCP9	C6 - H9	0.26991	-1.00282	0.002989	0.292094	0.000616		222222	222222	222222
		10	BCP10	C6 - H7	0.265695	-0.932853	0.001777	0.280826	0.000507		222222	222222	222222
		11	BCP11	H29 - O40	0.01481	0.040354	0.049503	0.000379	0.009911		H29 - O40	0.01481	0.040354
		12	BCP12	C6 - H8	0.268564	-0.960093	0.003078	0.286498	0.00052		222222	222222	222222
		13	BCP13	S2 - O10	0.225193	0.446306	0.058403	0.228038	0.000203		S2 - O10	0.225193	0.446306
		14	BCP14	C11 - S12	0.186678	-0.370043	0.067321	0.144923	0.001008		222222	222222	222222
		15	BCP15	C11 - H14	0.270543	-1.01701	0.0038	0.294761	0.000521		222222	222222	222222
		16	BCP16	C11 - H13	0.265659	-0.932621	0.002045	0.280775	0.000515		222222	222222	222222
		17	BCP17	H14 - S32	0.00623	0.019883	0.309909	-0.00094	0.115276		H14 - S32	0.00623	0.019883
		18	BCP18	C11 - H15	0.268502	-0.959961	0.004092	0.286453	0.000522		222222	222222	222222
		19	BCP19	S12 - C16	0.186891	-0.371574	0.066587	0.145329	0.001037		222222	222222	222222
		20	BCP20	O30 - S32	0.009157	0.028431	0.443605	-0.000667	0.041439		O30 - S32	0.009157	0.028431
		21	BCP21	C16 - H17	0.265914	-0.937276	0.001673	0.281515	0.000507		222222	222222	222222
		22	BCP22	C16 - H18	0.268743	-0.961664	0.003205	0.286822	0.000543		222222	222222	222222
		23	BCP23	C16 - H19	0.270346	-1.00908	0.002566	0.293367	0.000638		222222	222222	222222
		24	BCP24	S12 - O20	0.223826	0.430174	0.061135	0.22644	0.000194		S12 - O20	0.223826	0.430174
		25	BCP25	O10 - H23	0.012929	0.03957	0.077914	-0.000198	0.03951		O10 - H23	0.012929	0.03957
		26	BCP26	H19 - O30	0.01469	0.050219	0.007939	-0.000594	0.006457		H19 - O30	0.01469	0.050219
		27	BCP27	C21 - S22	0.188224	-0.373088	0.061866	0.146389	0.000989		222222	222222	222222
		28	BCP28	C21 - H24	0.269258	-0.988961	0.004593	0.290213	0.000545		222222	222222	222222
		29	BCP29	C21 - H23	0.268965	-0.991458	0.004088	0.290562	0.000435		222222	222222	222222
		30	BCP30	C21 - H25	0.268154	-0.949064	0.005259	0.28485	0.000551		222222	222222	222222
		31	BCP31	O10 - H27	0.013296	0.040514	0.078217	-0.000164	0.03798		O10 - H27	0.013296	0.040514
		32	BCP32	S22 - C26	0.188316	-0.373177	0.061243	0.146476	0.000957		222222	222222	222222
		33	BCP33	C26 - H27	0.268969	-0.992094	0.004392	0.290676	0.000444		222222	222222	222222
		34	BCP34	C26 - H28	0.268243	-0.950542	0.005231	0.285124	0.000542		222222	222222	222222
		35	BCP35	C26 - H29	0.269476	-0.99002	0.004628	0.290569	0.000524		222222	222222	222222
		36	BCP36	H14 - O30	0.015185	0.044837	0.049512	-4.6e-05	0.008107		H14 - O30	0.015185	0.044837
		37	BCP37	S22 - O30	0.220044	0.372524	0.071823	0.222874	0.0002		S22 - O30	0.220044	0.372524
		38	BCP38	O20 - H33	0.013339	0.043708	0.371887	-0.00048	0.109224		O20 - H33	0.013339	0.043708
		39	BCP39	O30 - H35	0.012844	0.038999	0.154608	-0.000152	0.034389		O30 - H35	0.012844	0.038999
		40	BCP40	H29 - H35	0.004544	0.018513	1.00144	-0.001124	0.226835		H29 - H35	0.004544	0.018513
		41	BCP41	O20 - S32	0.014388	0.045074	0.108964	-0.000456	0.087484		O20 - S32	0.014388	0.045074
		42	BCP42	O20 - H37	0.012186	0.045374	0.358564	-0.000986	0.101733		O20 - H37	0.012186	0.045374
		43	BCP43	C31 - S32	0.187813	-0.371778	0.060977	0.145457	0.001343		222222	222222	222222
		44	BCP44	C31 - H33	0.270599	-0.995723	0.008429	0.292536	0.000335		222222	222222	222222
		45	BCP45	C31 - H34	0.267087	-0.947064	0.005212	0.283439	0.000946		222222	222222	222222
		46	BCP46	C31 - H35	0.271549	-1.00435	0.006472	0.294322	0.000277		222222	222222	222222
		47	BCP47	S32 - O40	0.218668	0.342606	0.078464	0.222759	0.000204		S32 - O40	0.218668	0.342606
		48	BCP48	S32 - C36	0.188304	-0.379081	0.064625	0.147277	0.001186		222222	222222	222222
		49	BCP49	C36 - H37	0.270498	-0.999247	0.004663	0.292559	0.000292		222222	222222	222222
		50	BCP50	C36 - H38	0.268834	-0.961337	0.004732	0.286794	0.000483		222222	222222	222222
		51	BCP51	C36 - H39	0.267558	-0.953003	0.000342	0.284488	0.000843		222222	222222	222222
											222222	222222	222222
											222222	222222	222222
											222222	222222	222222
		N4_209									222222	222222	222222
		1	BCP1	C1 - S2	0.187192	-0.373875	0.066462	0.145913	0.001095		222222	222222	222222
		2	BCP2	C1 - H3	0.265955	-0.937303	0.001668	0.281519	0.000489		222222	222222	222222
		3	BCP3	C1 - H4	0.269548	-0.999032	0.002566	0.291455	0.00062		222222	222222	222222
		4	BCP4	C1 - H5	0.269019	-0.965966	0.002444	0.287469	0.000505		222222	222222	222222
		5	BCP5	S2 - C6	0.188475	-0.372888	0.063807	0.146581	0.001018		222222	222222	222222
		6	BCP6	C6 - H9	0.270089	-1.00004	0.003891	0.292233	0.00058		222222	222222	222222
		7	BCP7	C6 - H7	0.264925	-0.924192	0.006344	0.279344	0.000524		222222	222222	222222
		8	BCP8	C6 - H8	0.27013	-1.00437	0.003882	0.292975	0.000467		222222	222222	222222
		9	BCP9	H9 - O20	0.014817	0.044574	0.083897	-0.000159	0.011356		H9 - O20	0.014817	0.044574
		10	BCP10	S2 - O10	0.222203	0.402976	0.064552	0.225072	0.000188		S2 - O10	0.222203	0.402976
		11	BCP11	O10 - H15	0.014502	0.040761	0.05511	0.000123	0.013228		O10 - H15	0.014502	0.040761
		12	BCP12	C11 - S12	0.188474	-0.372886	0.063807	0.14658	0.001018		222222	222222	222222
		13	BCP13	C11 - H14	0.270089	-1.00004	0.003891	0.292233	0.00058		222222	222222	222222
		14	BCP14	C11 - H13	0.264925	-0.924191	0.006345	0.279344	0.000524		222222	222222	222222
		15	BCP15	C11 - H15	0.27013	-1.00437	0.003882	0.292975	0.000467		222222	222222	222222
		16	BCP16	S12 - C16	0.187192	-0.373875	0.066461	0.145913	0.001095		222222	222222	222222
		17	BCP17	C16 - H17	0.265955	-0.937303	0.001667	0.281519	0.000489		222222	222222	222222
		18	BCP18	C16 - H19	0.269548	-0.999031	0.002566	0.291455	0.00062		222222	222222	222222
		19	BCP19	C16 - H18	0.269019	-0.965967	0.002444	0.287469	0.000505		222222	222222	222222
		20	BCP20	H14 - O40	0.014817	0.044575	0.083895	-0.000159	0.011356		H14 - O40	0.014817	0.044575
		21	BCP21	H4 - O20	0.012733	0.03416	0.032167	0.000286	0.006394		H4 - O20	0.012733	0.03416
		22	BCP22	S12 - O20	0.222203	0.402978	0.064551	0.225072	0.000188		S12 - O20	0.222203	0.402978
		23	BCP23	O10 - H24	0.014817	0.044574	0.083897	-0.000159	0.011356		O10 - H24	0.014817	0.044574
		24	BCP24	H14 - H24	0.006761	0.026222	3.29181	-0.001536	0.597892		H14 - H24	0.006761	0.026222
		25	BCP25	C21 - S22	0.188474	-0.372887	0.063807	0.146581	0.001018		222222	222222	222222
		26	BCP26	C21 - H24	0.270089	-1.00004	0.003891	0.292233	0.00058		222222	222222	222222
		27	BCP27	C21 - H23	0.264925	-0.924191	0.006345	0.279344	0.000524		222222	222222	222222
		28	BCP28	C21 - H25	0.27013	-1.00437	0.003882	0.292975	0.000467		222222	222222	222222
		29	BCP29	O10 - H29	0.012733	0.034159	0.032167	0.000286	0.006394		O10 - H29	0.012733	0.034159
		30	BCP30	S22 - C26	0.187192	-0.373874	0.066461	0.145912	0.001095		222222	222222	222222
		31	BCP31	C26 - H27	0.265955	-0.937303	0.001668	0.281519	0.000489		222222	222222	222222
		32	BCP32	C26 - H29	0.269548	-0.999032	0.002566	0.291456	0.00062		222222	222222	222222
		33	BCP33	C26 - H28	0.269019	-0.965966	0.002444	0.287469	0.000505		222222	222222	222222
		34	BCP34	H8 - O30	0.014503	0.040761	0.055111	0.000123	0.013228		H8 - O30	0.014503	0.040761
		35	BCP35	S22 - O30	0.222203	0.402977	0.064551	0.225072	0.000188		S22 - O30	0.222203	0.402977
		36	BCP36	O30 - H34	0.012732	0.034158	0.032167	0.000286	0.006394		O30 - H34	0.012732	0.034158
		37	BCP37	C31 - S32	0.187192	-0.373875	0.066461	0.145913	0.001095		222222	222222	222222
		38	BCP38	C31 - H33	0.265955	-0.937304	0.001667	0.28152	0.000489		222222	222222	222222
		39	BCP39	O30 - H39	0.014817	0.044575	0.083895	-0.000159	0.011355		O30 - H39	0.014817	0.044575
		40	BCP40	C31 - H34	0.269548	-0.999031	0.002566	0.291455	0.00062		222222	222222	222222
		41	BCP41	C31 - H35	0.269019	-0.965967	0.002444	0.287469	0.000505		222222	222222	222222
		42	BCP42	H9 - H39	0.006761	0.026222	3.29144	-0.001536	0.597874		H9 - H39	0.006761	0.026222
		43	BCP43	O20 - H38	0.014503	0.040761	0.05511	0.000123	0.013228		O20 - H38	0.014503	0.040761
		44	BCP44	S32 - C36	0.188475	-0.372888	0.063807	0.146581	0.001018		222222	222222	222222
		45	BCP45	C36 - H39	0.270089	-1.00004	0.003891	0.292233	0.00058		222222	222222	222222
		46	BCP46	C36 - H37	0.264925	-0.924191	0.006345	0.279344	0.000524		222222	222222	222222
		47	BCP47	C36 - H38	0.27013	-1.00437	0.003882	0.292975	0.000467		222222	222222	222222
		48	BCP48	H19 - O40	0.012733	0.034158	0.032167	0.000286	0.006394		H19 - O40	0.012733	0.034158
		49	BCP49	H25 - O40	0.014503	0.040761	0.055111	0.000123	0.013228		H25 - O40	0.014503	0.040761
		50	BCP50	S32 - O40	0.222203	0.402977	0.064551	0.225072	0.000188		S32 - O40	0.222203	0.402977
											222222	222222	222222
											222222	222222	222222
											222222	222222	222222
		N4_73									222222	222222	222222
		1	BCP1	C1 - S2	0.186717	-0.374063	0.070108	0.14581	0.001072		222222	222222	222222
		2	BCP2	C1 - H4	0.269331	-0.984218	0.002902	0.289321	0.000789		222222	222222	222222
		3	BCP3	C1 - H3	0.265653	-0.933155	0.001581	0.280729	0.000573		222222	222222	222222
		4	BCP4	C1 - H5	0.26886	-0.963706	0.002905	0.287209	0.000487		222222	222222	222222
		5	BCP5	S2 - C6	0.186904	-0.374396	0.069208	0.145898	0.001112		222222	222222	222222
		6	BCP6	H9 - S12	0.008649	0.026209	0.037746	-0.000802	0.036343		H9 - S12	0.008649	0.026209
		7	BCP7	C6 - H9	0.269518	-0.996373	0.002522	0.291121	0.000768		222222	222222	222222
		8	BCP8	C6 - H7	0.265616	-0.931961	0.001163	0.280611	0.000574		222222	222222	222222
		9	BCP9	C6 - H8	0.268612	-0.959801	0.00372	0.286487	0.000491		222222	222222	222222
		10	BCP10	S2 - O10	0.226028	0.450503	0.058071	0.229315	0.000192		S2 - O10	0.226028	0.450503
		11	BCP11	H4 - O20	0.011115	0.033314	0.659163	-0.000299	0.023025		H4 - O20	0.011115	0.033314
		12	BCP12	C11 - S12	0.186735	-0.375251	0.068498	0.146075	0.001282		222222	222222	222222
		13	BCP13	C11 - H14	0.267883	-0.95604	0.00157	0.28523	0.000819		222222	222222	222222
		14	BCP14	H9 - O30	0.010855	0.032466	0.145166	-0.000173	0.016193		H9 - O30	0.010855	0.032466
		15	BCP15	S12 - O30	0.015267	0.046971	0.069749	-0.000435	0.092791		S12 - O30	0.015267	0.046971
		16	BCP16	C11 - H13	0.269403	-0.987188	0.004826	0.290033	0.000305		222222	222222	222222
		17	BCP17	C11 - H15	0.268089	-0.949101	0.003763	0.284779	0.000486		222222	222222	222222
		18	BCP18	S12 - C16	0.188296	-0.376523	0.060507	0.146669	0.001401		222222	222222	222222
		19	BCP19	C16 - H19	0.267448	-0.950686	0.004125	0.284192	0.000928		222222	222222	222222
		20	BCP20	H13 - O30	0.011647	0.044269	0.432723	-0.001036	0.117419		H13 - O30	0.011647	0.044269
		21	BCP21	C16 - H17	0.269423	-0.979435	0.007618	0.289394	0.000339		222222	222222	222222
		22	BCP22	S12 - O40	0.011296	0.035411	0.280341	-0.000685	0.042589		S12 - O40	0.011296	0.035411
		23	BCP23	C16 - H18	0.272038	-1.00969	0.005557	0.295426	0.000266		222222	222222	222222
		24	BCP24	S12 - O20	0.222313	0.387316	0.069001	0.227047	0.0002		S12 - O20	0.222313	0.387316
		25	BCP25	H18 - H24	0.004596	0.018718	1.6039	-0.001122	0.565476		H18 - H24	0.004596	0.018718
		26	BCP26	H17 - O30	0.010873	0.036597	0.638456	-0.000671	0.141415		H17 - O30	0.010873	0.036597
		27	BCP27	C21 - S22	0.186415	-0.370817	0.06819	0.144979	0.001057		222222	222222	222222
		28	BCP28	C21 - H23	0.266244	-0.939737	0.000987	0.282088	0.000504		222222	222222	222222
		29	BCP29	C21 - H24	0.270087	-1.0009	0.002695	0.291989	0.00062		222222	222222	222222
		30	BCP30	C21 - H25	0.268666	-0.960815	0.002316	0.286588	0.000505		222222	222222	222222
		31	BCP31	O10 - H28	0.010767	0.034107	0.137033	-0.000382	0.032568		O10 - H28	0.010767	0.034107
		32	BCP32	H9 - H28	0.00492	0.019885	0.806909	-0.001202	0.444075		H9 - H28	0.00492	0.019885
		33	BCP33	S12 - H29	0.004338	0.014627	2.34267	-0.000783	0.091063		S12 - H29	0.004338	0.014627
		34	BCP34	S22 - C26	0.188078	-0.371613	0.063081	0.145896	0.00102		222222	222222	222222
		35	BCP35	C26 - H29	0.270654	-1.01455	0.000774	0.294684	0.000609		222222	222222	222222
		36	BCP36	C26 - H27	0.265092	-0.926435	0.005073	0.279727	0.000603		222222	222222	222222
		37	BCP37	C26 - H28	0.271179	-0.997234	0.005309	0.293151	0.000732		222222	222222	222222
		38	BCP38	S22 - O30	0.222051	0.402465	0.064952	0.224777	0.000198		S22 - O30	0.222051	0.402465
		39	BCP39	O20 - H34	0.013915	0.038508	0.080502	0.000239	0.019043		O20 - H34	0.013915	0.038508
		40	BCP40	H29 - O40	0.01628	0.04681	0.04198	0.00014	0.007096		H29 - O40	0.01628	0.04681
		41	BCP41	C31 - S32	0.187016	-0.371688	0.06769	0.145475	0.001175		222222	222222	222222
		42	BCP42	C31 - H33	0.265829	-0.935296	0.002324	0.281131	0.000505		222222	222222	222222
		43	BCP43	O20 - H39	0.017382	0.046327	0.089513	0.000767	0.008691		O20 - H39	0.017382	0.046327
		44	BCP44	C31 - H34	0.26957	-1.01029	0.003254	0.293071	0.000546		222222	222222	222222
		45	BCP45	C31 - H35	0.268934	-0.962481	0.003843	0.287023	0.000496		222222	222222	222222
		46	BCP46	H4 - H39	0.006181	0.023235	0.692323	-0.001035	0.07296		H4 - H39	0.006181	0.023235
		47	BCP47	O10 - H38	0.012023	0.035948	0.031121	-0.000182	0.025204		O10 - H38	0.012023	0.035948
		48	BCP48	S32 - C36	0.187409	-0.368704	0.062885	0.145027	0.001012		222222	222222	222222
		49	BCP49	C36 - H39	0.269757	-0.99826	0.003849	0.291942	0.000554		222222	222222	222222
		50	BCP50	C36 - H37	0.2649	-0.923213	0.007018	0.27916	0.00055		222222	222222	222222
		51	BCP51	C36 - H38	0.269681	-1.00286	0.004377	0.292387	0.000652		222222	222222	222222
		52	BCP52	H18 - O40	0.013759	0.043557	0.177688	-0.000302	0.04798		H18 - O40	0.013759	0.043557
		53	BCP53	H24 - O40	0.012248	0.041635	0.01688	-0.000537	0.00818		H24 - O40	0.012248	0.041635
		54	BCP54	S32 - O40	0.221634	0.400831	0.066497	0.224143	0.000183		S32 - O40	0.221634	0.400831
											222222	222222	222222
											222222	222222	222222
											222222	222222	222222
		N4_266									222222	222222	222222
		1	BCP1	C1 - S2	0.187781	-0.375546	0.065974	0.146456	0.001144		222222	222222	222222
		2	BCP2	C1 - H3	0.270393	-1.00193	0.004586	0.292935	0.000266		222222	222222	222222
		3	BCP3	S2 - H39	0.004741	0.015726	0.180022	-0.000737	0.074448		S2 - H39	0.004741	0.015726
		4	BCP4	C1 - H4	0.267923	-0.959406	0.000384	0.285633	0.000839		222222	222222	222222
		5	BCP5	C1 - H5	0.268347	-0.958201	0.005168	0.28596	0.000452		222222	222222	222222
		6	BCP6	S2 - C6	0.188404	-0.37695	0.062529	0.146828	0.001163		222222	222222	222222
		7	BCP7	S2 - H34	0.007785	0.021523	0.055694	-0.000732	0.017208		S2 - H34	0.007785	0.021523
		8	BCP8	C6 - H7	0.271012	-1.01009	0.004933	0.294425	0.000288		222222	222222	222222
		9	BCP9	C6 - H8	0.268978	-0.964335	0.005857	0.28729	0.000491		222222	222222	222222
		10	BCP10	C6 - H9	0.267761	-0.956863	0.001033	0.285121	0.00087		222222	222222	222222
		11	BCP11	S2 - O10	0.223777	0.411218	0.067187	0.228048	0.000188		S2 - O10	0.223777	0.411218
		12	BCP12	C11 - S12	0.187663	-0.374558	0.065413	0.146101	0.001166		222222	222222	222222
		13	BCP13	C11 - H13	0.271009	-1.01051	0.005216	0.294575	0.000289		222222	222222	222222
		14	BCP14	C11 - H14	0.267752	-0.958185	0.000936	0.285322	0.000871		222222	222222	222222
		15	BCP15	C11 - H15	0.268257	-0.954255	0.005934	0.285514	0.000485		222222	222222	222222
		16	BCP16	S12 - C16	0.188473	-0.379264	0.064453	0.147393	0.001126		222222	222222	222222
		17	BCP17	S12 - O30	0.014252	0.041626	0.085679	-6.6e-05	0.098728		S12 - O30	0.014252	0.041626
		18	BCP18	C16 - H17	0.270313	-1.00156	0.004345	0.292724	0.00029		222222	222222	222222
		19	BCP19	S12 - H28	0.006073	0.018543	0.852235	-0.000811	0.155372		S12 - H28	0.006073	0.018543
		20	BCP20	C16 - H18	0.268618	-0.960533	0.004934	0.286522	0.00049		222222	222222	222222
		21	BCP21	C16 - H19	0.267882	-0.959244	0.000532	0.285537	0.000824		222222	222222	222222
		22	BCP22	S12 - O20	0.224885	0.417579	0.064619	0.229774	0.000186		S12 - O20	0.224885	0.417579
		23	BCP23	O10 - S22	0.01142	0.035477	0.162528	-0.00037	0.081375		O10 - S22	0.01142	0.035477
		24	BCP24	O10 - H23	0.013767	0.046115	0.176354	-0.000553	0.081755		O10 - H23	0.013767	0.046115
		25	BCP25	H13 - O30	0.013831	0.045032	0.30238	-0.000425	0.098708		H13 - O30	0.013831	0.045032
		26	BCP26	H17 - O30	0.012341	0.041487	0.375517	-0.000607	0.108132		H17 - O30	0.012341	0.041487
		27	BCP27	C21 - S22	0.188578	-0.377007	0.061959	0.14691	0.001119		222222	222222	222222
		28	BCP28	C21 - H23	0.271106	-1.01282	0.004504	0.294858	0.000266		222222	222222	222222
		29	BCP29	C21 - H24	0.267728	-0.956196	0.001422	0.285032	0.000869		222222	222222	222222
		30	BCP30	C21 - H25	0.268974	-0.96504	0.005879	0.287348	0.000501		222222	222222	222222
		31	BCP31	O10 - H27	0.014727	0.042783	0.210133	0.000284	0.051607		O10 - H27	0.014727	0.042783
		32	BCP32	S22 - C26	0.187287	-0.37331	0.064028	0.14579	0.001156		222222	222222	222222
		33	BCP33	C26 - H27	0.270379	-1.00487	0.00453	0.293413	0.000271		222222	222222	222222
		34	BCP34	C26 - H28	0.268345	-0.955958	0.006204	0.285709	0.000428		222222	222222	222222
		35	BCP35	C26 - H29	0.267405	-0.95437	0.001368	0.284632	0.000854		222222	222222	222222
		36	BCP36	S22 - O30	0.22385	0.408779	0.064987	0.228242	0.000205		S22 - O30	0.22385	0.408779
		37	BCP37	O20 - H33	0.016448	0.04414	0.070341	0.000654	0.015255		O20 - H33	0.016448	0.04414
		38	BCP38	H28 - H34	0.002739	0.010795	0.17855	-0.000737	0.040858		H28 - H34	0.002739	0.010795
		39	BCP39	H3 - O40	0.013063	0.041251	0.280343	-0.000298	0.073701		H3 - O40	0.013063	0.041251
		40	BCP40	S2 - O40	0.012109	0.037488	0.00992	-0.000411	0.088605		S2 - O40	0.012109	0.037488
		41	BCP41	H7 - O40	0.013746	0.048504	0.219369	-0.000767	0.07997		H7 - O40	0.013746	0.048504
		42	BCP42	C31 - S32	0.187559	-0.372068	0.060291	0.145892	0.001098		222222	222222	222222
		43	BCP43	C31 - H33	0.268297	-0.999246	0.003129	0.290793	0.000373		222222	222222	222222
		44	BCP44	C31 - H34	0.26737	-0.953467	0.00253	0.284497	0.000716		222222	222222	222222
		45	BCP45	C31 - H35	0.268857	-0.959796	0.006952	0.28668	0.000487		222222	222222	222222
		46	BCP46	O20 - H37	0.013063	0.03619	0.048485	0.000234	0.032802		O20 - H37	0.013063	0.03619
		47	BCP47	S32 - C36	0.187207	-0.374608	0.064881	0.146437	0.001104		222222	222222	222222
		48	BCP48	C36 - H37	0.269056	-0.988926	0.004513	0.290252	0.000293		222222	222222	222222
		49	BCP49	C36 - H39	0.266602	-0.944581	0.003302	0.282545	0.000713		222222	222222	222222
		50	BCP50	C36 - H38	0.268822	-0.961412	0.004619	0.28679	0.000464		222222	222222	222222
		51	BCP51	S22 - H39	0.002425	0.007549	1.54397	-0.000444	0.033862		S22 - H39	0.002425	0.007549
		52	BCP52	S32 - O40	0.223523	0.420311	0.062717	0.226483	0.00017		S32 - O40	0.223523	0.420311
											222222	222222	222222
											222222	222222	222222
											222222	222222	222222
		N4_150									222222	222222	222222
		1	BCP1	C1 - S2	0.188215	-0.371927	0.060174	0.146142	0.000942		222222	222222	222222
		2	BCP2	C1 - H4	0.269568	-0.992388	0.004508	0.290887	0.000529		222222	222222	222222
		3	BCP3	C1 - H3	0.269058	-0.993726	0.004223	0.29098	0.000434		222222	222222	222222
		4	BCP4	C1 - H5	0.268209	-0.950843	0.005442	0.285125	0.000546		222222	222222	222222
		5	BCP5	S2 - C6	0.188215	-0.371925	0.060175	0.146141	0.000942		222222	222222	222222
		6	BCP6	C6 - H9	0.269568	-0.992389	0.004508	0.290887	0.000529		222222	222222	222222
		7	BCP7	C6 - H7	0.269058	-0.993728	0.004223	0.290981	0.000434		222222	222222	222222
		8	BCP8	C6 - H8	0.268209	-0.950844	0.005442	0.285126	0.000546		222222	222222	222222
		9	BCP9	S2 - O10	0.219039	0.359382	0.074447	0.221819	0.000197		S2 - O10	0.219039	0.359382
		10	BCP10	O10 - H24	0.014389	0.039983	0.057632	0.000228	0.008114		O10 - H24	0.014389	0.039983
		11	BCP11	O10 - H14	0.014159	0.045325	0.032113	-0.000393	0.008971		O10 - H14	0.014159	0.045325
		12	BCP12	C11 - S12	0.18645	-0.370754	0.067557	0.145026	0.001083		222222	222222	222222
		13	BCP13	C11 - H14	0.269907	-1.00337	0.002993	0.292201	0.000618		222222	222222	222222
		14	BCP14	C11 - H13	0.265794	-0.934372	0.001787	0.281083	0.000501		222222	222222	222222
		15	BCP15	C11 - H15	0.268599	-0.960687	0.002955	0.2866	0.000524		222222	222222	222222
		16	BCP16	O10 - H29	0.01439	0.039986	0.057631	0.000228	0.008114		O10 - H29	0.01439	0.039986
		17	BCP17	O10 - H19	0.014157	0.04532	0.032122	-0.000393	0.008972		O10 - H19	0.014157	0.04532
		18	BCP18	S12 - C16	0.186451	-0.370757	0.067557	0.145027	0.001083		222222	222222	222222
		19	BCP19	C16 - H19	0.269907	-1.00337	0.002993	0.2922	0.000618		222222	222222	222222
		20	BCP20	C16 - H17	0.265795	-0.934374	0.001786	0.281083	0.000501		222222	222222	222222
		21	BCP21	C16 - H18	0.268599	-0.960688	0.002955	0.2866	0.000524		222222	222222	222222
		22	BCP22	S12 - O20	0.225042	0.444626	0.059174	0.227852	0.000201		S12 - O20	0.225042	0.444626
		23	BCP23	H4 - H24	0.005636	0.021967	0.483494	-0.001174	0.142188		H4 - H24	0.005636	0.021967
		24	BCP24	O20 - H23	0.0136	0.041191	0.078499	-0.000131	0.035172		O20 - H23	0.0136	0.041191
		25	BCP25	H4 - O30	0.01439	0.039985	0.057632	0.000228	0.008114		H4 - O30	0.01439	0.039985
		26	BCP26	H9 - O30	0.01439	0.039986	0.057632	0.000228	0.008114		H9 - O30	0.01439	0.039986
		27	BCP27	C21 - S22	0.188215	-0.371926	0.060173	0.146142	0.000942		222222	222222	222222
		28	BCP28	C21 - H24	0.269567	-0.992385	0.004508	0.290886	0.000529		222222	222222	222222
		29	BCP29	C21 - H23	0.269058	-0.993731	0.004223	0.290981	0.000434		222222	222222	222222
		30	BCP30	C21 - H25	0.268209	-0.950844	0.005443	0.285125	0.000546		222222	222222	222222
		31	BCP31	H9 - H29	0.005635	0.021965	0.483703	-0.001174	0.142206		H9 - H29	0.005635	0.021965
		32	BCP32	O20 - H27	0.013598	0.041185	0.078513	-0.000131	0.035182		O20 - H27	0.013598	0.041185
		33	BCP33	S22 - C26	0.188214	-0.371924	0.060176	0.146141	0.000942		222222	222222	222222
		34	BCP34	C26 - H29	0.269567	-0.99239	0.004507	0.290887	0.000529		222222	222222	222222
		35	BCP35	C26 - H27	0.269058	-0.993726	0.004223	0.29098	0.000434		222222	222222	222222
		36	BCP36	C26 - H28	0.268209	-0.950843	0.005442	0.285125	0.000546		222222	222222	222222
		37	BCP37	S22 - O30	0.21904	0.35939	0.074446	0.221819	0.000197		S22 - O30	0.21904	0.35939
		38	BCP38	C31 - H35	0.268599	-0.960686	0.002955	0.2866	0.000524		222222	222222	222222
		39	BCP39	O30 - H34	0.014159	0.045326	0.032118	-0.000393	0.008972		O30 - H34	0.014159	0.045326
		40	BCP40	H3 - O40	0.013599	0.041189	0.078504	-0.000131	0.035175		H3 - O40	0.013599	0.041189
		41	BCP41	H7 - O40	0.013599	0.041188	0.078504	-0.000131	0.035177		H7 - O40	0.013599	0.041188
		42	BCP42	C31 - S32	0.186451	-0.370756	0.067557	0.145026	0.001083		222222	222222	222222
		43	BCP43	C31 - H34	0.269907	-1.00337	0.002993	0.292201	0.000618		222222	222222	222222
		44	BCP44	C31 - H33	0.265794	-0.934371	0.001787	0.281082	0.000501		222222	222222	222222
		45	BCP45	S32 - O40	0.225042	0.444623	0.059174	0.227852	0.000201		S32 - O40	0.225042	0.444623
		46	BCP46	C36 - H38	0.268599	-0.960688	0.002955	0.2866	0.000524		222222	222222	222222
		47	BCP47	O30 - H39	0.014158	0.045325	0.032116	-0.000393	0.008972		O30 - H39	0.014158	0.045325
		48	BCP48	S32 - C36	0.18645	-0.370754	0.067557	0.145026	0.001083		222222	222222	222222
		49	BCP49	C36 - H39	0.269907	-1.00337	0.002993	0.292201	0.000618		222222	222222	222222
		50	BCP50	C36 - H37	0.265794	-0.934372	0.001786	0.281083	0.000501		222222	222222	222222
											222222	222222	222222
											222222	222222	222222
											222222	222222	222222
		N4_56									222222	222222	222222
		1	BCP1	C1 - S2	0.186884	-0.371839	0.068784	0.145207	0.000989		222222	222222	222222
		2	BCP2	C1 - H3	0.265789	-0.934265	0.002955	0.281122	0.000611		222222	222222	222222
		3	BCP3	C1 - H4	0.269055	-1.00033	0.002673	0.291094	0.000819		222222	222222	222222
		4	BCP4	C1 - H5	0.268428	-0.959327	0.005119	0.28634	0.000518		222222	222222	222222
		5	BCP5	S2 - C6	0.18693	-0.373599	0.068605	0.145627	0.001053		222222	222222	222222
		6	BCP6	H9 - S32	0.010996	0.030955	0.019307	-0.000695	0.036581		H9 - S32	0.010996	0.030955
		7	BCP7	C6 - H9	0.269714	-1.00151	0.00217	0.292024	0.000696		222222	222222	222222
		8	BCP8	C6 - H7	0.265728	-0.933777	0.001553	0.280915	0.000599		222222	222222	222222
		9	BCP9	C6 - H8	0.268745	-0.958225	0.004852	0.286452	0.000493		222222	222222	222222
		10	BCP10	S2 - O10	0.224027	0.425981	0.063678	0.227024	0.000191		S2 - O10	0.224027	0.425981
		11	BCP11	H4 - H14	0.005438	0.02172	1.05035	-0.001216	0.599067		H4 - H14	0.005438	0.02172
		12	BCP12	O10 - H14	0.016481	0.04656	0.04101	0.000234	0.003974		O10 - H14	0.016481	0.04656
		13	BCP13	C11 - S12	0.188125	-0.370345	0.0624	0.145854	0.001003		222222	222222	222222
		14	BCP14	C11 - H14	0.269993	-0.997709	0.004479	0.291949	0.000568		222222	222222	222222
		15	BCP15	C11 - H13	0.264882	-0.922483	0.00744	0.279047	0.000552		222222	222222	222222
		16	BCP16	C11 - H15	0.270444	-1.01398	0.004371	0.294715	0.000578		222222	222222	222222
		17	BCP17	O10 - H19	0.011465	0.039472	0.023593	-0.00058	0.010912		O10 - H19	0.011465	0.039472
		18	BCP18	S12 - C16	0.186645	-0.372381	0.067807	0.145409	0.001105		222222	222222	222222
		19	BCP19	C16 - H17	0.266138	-0.938789	0.000904	0.281842	0.000489		222222	222222	222222
		20	BCP20	C16 - H18	0.268805	-0.960703	0.002348	0.286705	0.000497		222222	222222	222222
		21	BCP21	C16 - H19	0.269665	-0.998574	0.003009	0.291327	0.000627		222222	222222	222222
		22	BCP22	O20 - S32	0.009717	0.031306	0.357342	-0.000783	0.046458		O20 - S32	0.009717	0.031306
		23	BCP23	S12 - O20	0.22231	0.412855	0.065098	0.224712	0.000184		S12 - O20	0.22231	0.412855
		24	BCP24	O20 - H29	0.015678	0.044563	0.050352	0.000187	0.010345		O20 - H29	0.015678	0.044563
		25	BCP25	O20 - H24	0.014602	0.048941	0.025125	-0.000556	0.009079		O20 - H24	0.014602	0.048941
		26	BCP26	C21 - S22	0.186509	-0.370646	0.068096	0.144961	0.001022		222222	222222	222222
		27	BCP27	C21 - H23	0.265885	-0.93475	0.001707	0.281253	0.000534		222222	222222	222222
		28	BCP28	C21 - H24	0.270452	-1.01027	0.002677	0.293601	0.000568		222222	222222	222222
		29	BCP29	C21 - H25	0.268535	-0.959309	0.003237	0.286351	0.000518		222222	222222	222222
		30	BCP30	C6 - H28	0.004796	0.018853	1.50912	-0.001167	0.674875		C6 - H28	0.004796	0.018853
		31	BCP31	O10 - H29	0.006722	0.024714	0.941148	-0.001037	0.355784		O10 - H29	0.006722	0.024714
		32	BCP32	H19 - H29	0.004515	0.018406	1.36634	-0.001106	0.192984		H19 - H29	0.004515	0.018406
		33	BCP33	S22 - C26	0.188045	-0.373784	0.064992	0.146335	0.001077		222222	222222	222222
		34	BCP34	C26 - H29	0.271183	-1.02674	0.00249	0.29668	0.000537		222222	222222	222222
		35	BCP35	C26 - H27	0.265043	-0.9254	0.00303	0.279481	0.000567		222222	222222	222222
		36	BCP36	C26 - H28	0.27027	-0.973251	0.004954	0.28955	0.000578		222222	222222	222222
		37	BCP37	H9 - O30	0.009123	0.028758	0.220014	-0.000397	0.016169		H9 - O30	0.009123	0.028758
		38	BCP38	S22 - O30	0.222936	0.411088	0.063085	0.225885	0.000196		S22 - O30	0.222936	0.411088
		39	BCP39	O30 - S32	0.013564	0.042056	0.030272	-0.000498	0.09654		O30 - S32	0.013564	0.042056
		40	BCP40	O30 - H33	0.012535	0.047041	0.290489	-0.000976	0.083091		O30 - H33	0.012535	0.047041
		41	BCP41	H4 - O40	0.014835	0.039883	0.155951	0.000394	0.007009		H4 - O40	0.014835	0.039883
		42	BCP42	H15 - O40	0.014349	0.04023	0.062731	0.000276	0.027485		H15 - O40	0.014349	0.04023
		43	BCP43	O30 - H37	0.009929	0.03356	0.568347	-0.000684	0.119129		O30 - H37	0.009929	0.03356
		44	BCP44	C31 - S32	0.186431	-0.373857	0.06921	0.145799	0.001309		222222	222222	222222
		45	BCP45	C31 - H34	0.267587	-0.953632	0.001755	0.284725	0.000817		222222	222222	222222
		46	BCP46	C31 - H33	0.269597	-0.989639	0.004883	0.290529	0.000309		222222	222222	222222
		47	BCP47	C31 - H35	0.267627	-0.945242	0.003841	0.283954	0.000499		222222	222222	222222
		48	BCP48	O20 - H38	0.012532	0.041141	0.147291	-0.000484	0.042116		O20 - H38	0.012532	0.041141
		49	BCP49	H24 - H37	0.004396	0.017257	3.463	-0.001095	0.663825		H24 - H37	0.004396	0.017257
		50	BCP50	S32 - C36	0.18854	-0.378487	0.06219	0.147286	0.001323		222222	222222	222222
		51	BCP51	C36 - H37	0.26883	-0.971131	0.007126	0.28789	0.000348		222222	222222	222222
		52	BCP52	C36 - H38	0.271896	-1.009	0.005549	0.295143	0.000271		222222	222222	222222
		53	BCP53	C36 - H39	0.267497	-0.951853	0.00378	0.284333	0.000897		222222	222222	222222
		54	BCP54	S32 - O40	0.223932	0.406476	0.064632	0.228884	0.000197		S32 - O40	0.223932	0.406476
											222222	222222	222222
											222222	222222	222222
											222222	222222	222222
		N4_279									222222	222222	222222
		1	BCP1	C1 - S2	0.186734	-0.370593	0.066187	0.145067	0.001043		222222	222222	222222
		2	BCP2	C1 - H3	0.265729	-0.93467	0.002057	0.281073	0.000514		222222	222222	222222
		3	BCP3	H9 - S12	0.006805	0.02121	0.233369	-0.000923	0.079617		H9 - S12	0.006805	0.02121
		4	BCP4	C1 - H4	0.270295	-1.01242	0.002898	0.293779	0.000598		222222	222222	222222
		5	BCP5	C1 - H5	0.268682	-0.961196	0.00355	0.286728	0.000544		222222	222222	222222
		6	BCP6	S2 - C6	0.186314	-0.369701	0.067273	0.144735	0.001045		222222	222222	222222
		7	BCP7	H9 - O40	0.01358	0.037135	0.035851	0.000368	0.005631		H9 - O40	0.01358	0.037135
		8	BCP8	C6 - H9	0.270806	-1.00869	0.004265	0.293842	0.000509		222222	222222	222222
		9	BCP9	C6 - H7	0.265608	-0.93184	0.001101	0.280595	0.000499		222222	222222	222222
		10	BCP10	C6 - H8	0.268746	-0.963511	0.0033	0.287024	0.000514		222222	222222	222222
		11	BCP11	S2 - O10	0.224359	0.435805	0.058904	0.227096	0.000194		S2 - O10	0.224359	0.435805
		12	BCP12	O10 - H13	0.011942	0.044	0.310695	-0.000935	0.095029		O10 - H13	0.011942	0.044
		13	BCP13	O10 - S12	0.013234	0.041261	0.091206	-0.000456	0.090463		O10 - S12	0.013234	0.041261
		14	BCP14	S12 - O40	0.010223	0.032765	0.548046	-0.000742	0.057646		S12 - O40	0.010223	0.032765
		15	BCP15	C11 - S12	0.188005	-0.379632	0.065803	0.147388	0.001239		222222	222222	222222
		16	BCP16	C11 - H13	0.270139	-0.995527	0.005044	0.291805	0.000289		222222	222222	222222
		17	BCP17	C11 - H14	0.267406	-0.951644	0.000752	0.284209	0.000836		222222	222222	222222
		18	BCP18	C11 - H15	0.268441	-0.955963	0.004927	0.285882	0.000474		222222	222222	222222
		19	BCP19	O10 - H17	0.012781	0.041195	0.331718	-0.000407	0.091239		O10 - H17	0.012781	0.041195
		20	BCP20	S12 - C16	0.187954	-0.373408	0.062299	0.146004	0.001325		222222	222222	222222
		21	BCP21	C16 - H17	0.269957	-0.988954	0.007533	0.291076	0.000313		222222	222222	222222
		22	BCP22	C16 - H19	0.267234	-0.947964	0.004262	0.283677	0.000927		222222	222222	222222
		23	BCP23	C16 - H18	0.270973	-0.999151	0.006055	0.293163	0.000301		222222	222222	222222
		24	BCP24	S12 - O20	0.221653	0.386275	0.070487	0.225686	0.000197		S12 - O20	0.221653	0.386275
		25	BCP25	C21 - H24	0.268071	-0.962755	0.004101	0.286032	0.000787		222222	222222	222222
		26	BCP26	C21 - S22	0.186787	-0.377437	0.071479	0.146878	0.00131		222222	222222	222222
		27	BCP27	C21 - H23	0.266338	-0.941089	0.004139	0.282058	0.000495		222222	222222	222222
		28	BCP28	C21 - H25	0.269517	-0.971095	0.001612	0.28848	0.00044		222222	222222	222222
		29	BCP29	O20 - S32	0.010726	0.034174	0.396128	-0.000702	0.049084		O20 - S32	0.010726	0.034174
		30	BCP30	O20 - H28	0.014869	0.053325	0.095474	-0.000836	0.058426		O20 - H28	0.014869	0.053325
		31	BCP31	S22 - C26	0.188746	-0.378953	0.060065	0.147594	0.001303		222222	222222	222222
		32	BCP32	C26 - H27	0.266279	-0.94213	0.010522	0.282289	0.000506		222222	222222	222222
		33	BCP33	C26 - H28	0.27301	-1.02699	0.007216	0.298359	0.000314		222222	222222	222222
		34	BCP34	C26 - H29	0.267682	-0.953036	0.006276	0.284535	0.000954		222222	222222	222222
		35	BCP35	S22 - O30	0.224391	0.428973	0.062314	0.227776	0.000181		S22 - O30	0.224391	0.428973
		36	BCP36	O30 - H33	0.010451	0.038136	0.715557	-0.000973	0.189229		O30 - H33	0.010451	0.038136
		37	BCP37	H4 - O40	0.014958	0.048454	0.01249	-0.000438	0.018351		H4 - O40	0.014958	0.048454
		38	BCP38	H18 - O40	0.011538	0.036054	0.183707	-0.00033	0.055577		H18 - O40	0.011538	0.036054
		39	BCP39	O30 - S32	0.015686	0.046653	0.028196	-0.000102	0.086611		O30 - S32	0.015686	0.046653
		40	BCP40	C31 - S32	0.188224	-0.380802	0.066007	0.147748	0.001261		222222	222222	222222
		41	BCP41	C31 - H33	0.269842	-0.990586	0.005259	0.290962	0.000304		222222	222222	222222
		42	BCP42	C31 - H34	0.267505	-0.953293	0.000957	0.284451	0.000825		222222	222222	222222
		43	BCP43	C31 - H35	0.268575	-0.957594	0.004357	0.286199	0.00047		222222	222222	222222
		44	BCP44	O20 - H38	0.012795	0.039579	0.179196	-0.000229	0.053871		O20 - H38	0.012795	0.039579
		45	BCP45	O30 - H37	0.011797	0.039338	0.573781	-0.000601	0.151546		O30 - H37	0.011797	0.039338
		46	BCP46	S32 - C36	0.188377	-0.375056	0.061464	0.146457	0.0013		222222	222222	222222
		47	BCP47	C36 - H37	0.269596	-0.983931	0.007786	0.290098	0.000349		222222	222222	222222
		48	BCP48	C36 - H39	0.267356	-0.949735	0.004969	0.283968	0.000922		222222	222222	222222
		49	BCP49	C36 - H38	0.271464	-1.00638	0.005632	0.29451	0.000286		222222	222222	222222
		50	BCP50	S32 - O40	0.221288	0.381174	0.071605	0.22539	0.000206		S32 - O40	0.221288	0.381174
											222222	222222	222222
											222222	222222	222222
											222222	222222	222222
		N4_255									222222	222222	222222
		1	BCP1	C1 - S2	0.186497	-0.369214	0.067391	0.144657	0.001003		222222	222222	222222
		2	BCP2	C1 - H4	0.270634	-1.01929	0.003638	0.295113	0.000528		222222	222222	222222
		3	BCP3	C1 - H3	0.265503	-0.930394	0.002251	0.280398	0.000529		222222	222222	222222
		4	BCP4	S12 - O30	0.011464	0.034534	0.153625	-0.000539	0.043827		S12 - O30	0.011464	0.034534
		5	BCP5	H4 - S12	0.006806	0.02177	0.317197	-0.000985	0.095531		H4 - S12	0.006806	0.02177
		6	BCP6	C1 - H5	0.268441	-0.95941	0.004398	0.286338	0.000527		222222	222222	222222
		7	BCP7	S2 - C6	0.186645	-0.370803	0.067664	0.145114	0.001052		222222	222222	222222
		8	BCP8	H4 - O30	0.014907	0.045308	0.041602	-0.000187	0.008518		H4 - O30	0.014907	0.045308
		9	BCP9	C6 - H7	0.265714	-0.934465	0.001714	0.281045	0.000509		222222	222222	222222
		10	BCP10	H15 - O30	0.012261	0.03747	0.206995	-0.00012	0.041911		H15 - O30	0.012261	0.03747
		11	BCP11	C6 - H8	0.268598	-0.959196	0.003634	0.286427	0.000536		222222	222222	222222
		12	BCP12	H9 - O30	0.015344	0.051347	0.031737	-0.000541	0.007727		H9 - O30	0.015344	0.051347
		13	BCP13	C6 - H9	0.270145	-1.00934	0.002912	0.293237	0.000621		222222	222222	222222
		14	BCP14	S2 - O10	0.2241	0.432712	0.059933	0.226795	0.0002		S2 - O10	0.2241	0.432712
		15	BCP15	O10 - H13	0.013256	0.042971	0.352572	-0.00042	0.099418		O10 - H13	0.013256	0.042971
		16	BCP16	O10 - S12	0.013944	0.043302	0.133111	-0.000426	0.088813		O10 - S12	0.013944	0.043302
		17	BCP17	O10 - H17	0.011152	0.041476	0.400636	-0.000972	0.112449		O10 - H17	0.011152	0.041476
		18	BCP18	C11 - S12	0.187612	-0.373405	0.062294	0.145755	0.001379		222222	222222	222222
		19	BCP19	C11 - H13	0.270356	-0.993084	0.0077	0.291951	0.000302		222222	222222	222222
		20	BCP20	C11 - H14	0.267013	-0.944212	0.00368	0.283059	0.000944		222222	222222	222222
		21	BCP21	C11 - H15	0.270879	-0.993777	0.006683	0.292458	0.000306		222222	222222	222222
		22	BCP22	S12 - C16	0.187908	-0.378767	0.065127	0.147197	0.001244		222222	222222	222222
		23	BCP23	C16 - H17	0.269863	-0.991642	0.005296	0.291093	0.000297		222222	222222	222222
		24	BCP24	S12 - O20	0.22102	0.376262	0.072682	0.225131	0.000192		S12 - O20	0.22102	0.376262
		25	BCP25	C16 - H18	0.268777	-0.960854	0.004663	0.286713	0.000469		222222	222222	222222
		26	BCP26	C16 - H19	0.26723	-0.94903	0.000927	0.28376	0.000847		222222	222222	222222
		27	BCP27	O20 - S22	0.010111	0.031064	0.250652	-0.000608	0.038992		O20 - S22	0.010111	0.031064
		28	BCP28	S22 - O30	0.220177	0.363497	0.07326	0.224176	0.000189		S22 - O30	0.220177	0.363497
		29	BCP29	C21 - S22	0.188227	-0.379705	0.065196	0.147452	0.001186		222222	222222	222222
		30	BCP30	C21 - H23	0.270146	-0.99371	0.00457	0.291577	0.000293		222222	222222	222222
		31	BCP31	C21 - H24	0.267397	-0.951266	0.000652	0.284156	0.000832		222222	222222	222222
		32	BCP32	S22 - C26	0.187724	-0.371048	0.061802	0.145392	0.001318		222222	222222	222222
		33	BCP33	C21 - H25	0.268945	-0.962586	0.004249	0.28706	0.000476		222222	222222	222222
		34	BCP34	O20 - H28	0.01431	0.041272	0.179801	0.000226	0.03154		O20 - H28	0.01431	0.041272
		35	BCP35	C26 - H27	0.269757	-0.984325	0.007652	0.290361	0.000361		222222	222222	222222
		36	BCP36	C26 - H28	0.271647	-1.01391	0.005243	0.295661	0.000264		222222	222222	222222
		37	BCP37	C26 - H29	0.266696	-0.943786	0.00543	0.282788	0.000949		222222	222222	222222
		38	BCP38	O20 - H35	0.018947	0.059699	0.039858	-0.00044	0.007678		O20 - H35	0.018947	0.059699
		39	BCP39	S22 - H35	0.005922	0.019383	0.629318	-0.000947	0.173971		S22 - H35	0.005922	0.019383
		40	BCP40	S32 - O40	0.224435	0.430054	0.065452	0.227622	0.000196		S32 - O40	0.224435	0.430054
		41	BCP41	S22 - O40	0.013356	0.041484	0.13936	-0.000406	0.087186		S22 - O40	0.013356	0.041484
		42	BCP42	C36 - H37	0.266693	-0.944961	0.003576	0.282782	0.000499		222222	222222	222222
		43	BCP43	C31 - S32	0.188432	-0.37437	0.066153	0.146722	0.001201		222222	222222	222222
		44	BCP44	C31 - H35	0.27164	-1.04008	0.003907	0.299004	0.000291		222222	222222	222222
		45	BCP45	C31 - H33	0.265348	-0.928846	0.01173	0.280096	0.000603		222222	222222	222222
		46	BCP46	C31 - H34	0.266722	-0.948187	0.009411	0.283343	0.000918		222222	222222	222222
		47	BCP47	C36 - H38	0.269728	-0.974739	0.001132	0.28904	0.000447		222222	222222	222222
		48	BCP48	S32 - C36	0.187341	-0.378856	0.072132	0.147296	0.001211		222222	222222	222222
		49	BCP49	C36 - H39	0.267972	-0.963319	0.003671	0.286001	0.000787		222222	222222	222222
		50	BCP50	H23 - O40	0.011406	0.042403	0.305505	-0.000979	0.102737		H23 - O40	0.011406	0.042403
		51	BCP51	H27 - O40	0.012868	0.040138	0.342768	-0.000201	0.097181		H27 - O40	0.012868	0.040138
											222222	222222	222222
											222222	222222	222222
											222222	222222	222222
		N4_176									222222	222222	222222
		1	BCP1	S2 - S22	0.012158	0.035984	0.259234	-0.001362	0.047429		S2 - S22	0.012158	0.035984
		2	BCP2	C1 - S2	0.188815	-0.38445	0.061798	0.148866	0.001418		222222	222222	222222
		3	BCP3	S2 - O20	0.011103	0.034223	0.195255	-0.00062	0.039713		S2 - O20	0.011103	0.034223
		4	BCP4	C1 - H3	0.268782	-0.974152	0.009706	0.28811	0.000423		222222	222222	222222
		5	BCP5	C1 - H4	0.267935	-0.955338	0.003332	0.284997	0.000823		222222	222222	222222
		6	BCP6	C1 - H5	0.269463	-0.962712	0.007116	0.287572	0.000376		222222	222222	222222
		7	BCP7	S2 - C6	0.187461	-0.378024	0.06426	0.147152	0.001495		222222	222222	222222
		8	BCP8	C6 - H9	0.267587	-0.955916	0.004477	0.284962	0.000824		222222	222222	222222
		9	BCP9	C6 - H7	0.265844	-0.934391	0.006202	0.280967	0.000483		222222	222222	222222
		10	BCP10	S2 - O40	0.013886	0.042331	0.130005	-0.000594	0.051899		S2 - O40	0.013886	0.042331
		11	BCP11	C6 - H8	0.271427	-1.00266	0.004233	0.293988	0.000279		222222	222222	222222
		12	BCP12	S2 - O10	0.222183	0.383138	0.072399	0.226817	0.000218		S2 - O10	0.222183	0.383138
		13	BCP13	S2 - H19	0.005323	0.017493	0.675562	-0.000828	0.045917		S2 - H19	0.005323	0.017493
		14	BCP14	S2 - H14	0.007503	0.023814	0.118715	-0.000887	0.07293		S2 - H14	0.007503	0.023814
		15	BCP15	C11 - S12	0.185699	-0.369859	0.069076	0.144571	0.001139		222222	222222	222222
		16	BCP16	C11 - H13	0.266356	-0.9424	0.000399	0.282379	0.000463		222222	222222	222222
		17	BCP17	C11 - H14	0.26932	-0.983853	0.003161	0.289268	0.000674		222222	222222	222222
		18	BCP18	C11 - H15	0.268493	-0.958534	0.001048	0.286141	0.000493		222222	222222	222222
		19	BCP19	S12 - C16	0.187496	-0.36963	0.061831	0.145368	0.001016		222222	222222	222222
		20	BCP20	C16 - H19	0.270029	-0.994665	0.002452	0.291559	0.000636		222222	222222	222222
		21	BCP21	C16 - H17	0.264989	-0.925257	0.005856	0.279468	0.000555		222222	222222	222222
		22	BCP22	C16 - H18	0.270575	-1.00815	0.002677	0.294022	0.000608		222222	222222	222222
		23	BCP23	H3 - O20	0.009067	0.036129	1.42121	-0.0014	0.797217		H3 - O20	0.009067	0.036129
		24	BCP24	S12 - O20	0.223558	0.421611	0.062047	0.226431	0.0002		S12 - O20	0.223558	0.421611
		25	BCP25	H5 - H23	0.005796	0.021183	0.521699	-0.001016	0.220913		H5 - H23	0.005796	0.021183
		26	BCP26	O20 - H25	0.010092	0.033409	0.194607	-0.000574	0.051405		O20 - H25	0.010092	0.033409
		27	BCP27	H18 - O30	0.014088	0.039244	0.026861	0.000337	0.024444		H18 - O30	0.014088	0.039244
		28	BCP28	O20 - S22	0.008389	0.026074	0.339448	-0.000658	0.050646		O20 - S22	0.008389	0.026074
		29	BCP29	C21 - S22	0.187663	-0.378257	0.066426	0.14717	0.001418		222222	222222	222222
		30	BCP30	C21 - H23	0.265296	-0.927459	0.006029	0.279657	0.000572		222222	222222	222222
		31	BCP31	C21 - H24	0.267683	-0.958629	0.004857	0.285278	0.000841		222222	222222	222222
		32	BCP32	C21 - H25	0.271793	-1.01351	0.004024	0.295525	0.000282		222222	222222	222222
		33	BCP33	S22 - C26	0.187864	-0.380744	0.067145	0.147974	0.00125		222222	222222	222222
		34	BCP34	C26 - H27	0.267298	-0.956555	0.007685	0.284617	0.000467		222222	222222	222222
		35	BCP35	C26 - H28	0.26946	-0.971578	0.004982	0.288545	0.000408		222222	222222	222222
		36	BCP36	C26 - H29	0.267695	-0.95559	0.003753	0.284802	0.000783		222222	222222	222222
		37	BCP37	S22 - O30	0.226453	0.442963	0.065333	0.231148	0.0002		S22 - O30	0.226453	0.442963
		38	BCP38	S22 - H39	0.007713	0.025685	0.238449	-0.001054	0.148287		S22 - H39	0.007713	0.025685
		39	BCP39	O10 - H34	0.014391	0.039278	0.075113	0.000345	0.018438		O10 - H34	0.014391	0.039278
		40	BCP40	C31 - S32	0.186705	-0.37084	0.068723	0.145173	0.001158		222222	222222	222222
		41	BCP41	C31 - H33	0.265945	-0.936076	0.002123	0.281349	0.000514		222222	222222	222222
		42	BCP42	C31 - H34	0.269593	-1.00846	0.003244	0.292903	0.000525		222222	222222	222222
		43	BCP43	C31 - H35	0.268707	-0.960675	0.003657	0.286634	0.0005		222222	222222	222222
		44	BCP44	O10 - H39	0.018498	0.049817	0.083875	0.000741	0.007068		O10 - H39	0.018498	0.049817
		45	BCP45	H19 - H38	0.005612	0.021533	0.501976	-0.001125	0.156981		H19 - H38	0.005612	0.021533
		46	BCP46	O30 - H38	0.007501	0.02516	0.232982	-0.000721	0.073859		O30 - H38	0.007501	0.02516
		47	BCP47	S32 - C36	0.18662	-0.367424	0.065661	0.144435	0.001139		222222	222222	222222
		48	BCP48	C36 - H39	0.269368	-0.999828	0.00249	0.291871	0.000491		222222	222222	222222
		49	BCP49	C36 - H37	0.265187	-0.927041	0.004252	0.279867	0.000549		222222	222222	222222
		50	BCP50	C36 - H38	0.269996	-0.989122	0.004736	0.290952	0.000595		222222	222222	222222
		51	BCP51	H8 - O40	0.010634	0.035649	0.435217	-0.000636	0.087239		H8 - O40	0.010634	0.035649
		52	BCP52	H14 - O40	0.00788	0.028478	0.049271	-0.000707	0.017282		H14 - O40	0.00788	0.028478
		53	BCP53	H19 - O40	0.013696	0.038638	0.045335	0.000164	0.00753		H19 - O40	0.013696	0.038638
		54	BCP54	S32 - O40	0.222484	0.407112	0.062324	0.225331	0.000189		S32 - O40	0.222484	0.407112
											222222	222222	222222
											222222	222222	222222
											222222	222222	222222
		N4_52									222222	222222	222222
		1	BCP1	C1 - S2	0.186213	-0.36957	0.06833	0.14455	0.001022		222222	222222	222222
		2	BCP2	C1 - H3	0.265939	-0.935077	0.002094	0.281321	0.000522		222222	222222	222222
		3	BCP3	C1 - H4	0.270407	-1.01055	0.002473	0.293607	0.000589		222222	222222	222222
		4	BCP4	C1 - H5	0.268554	-0.95973	0.003334	0.286452	0.000532		222222	222222	222222
		5	BCP5	S2 - C6	0.188293	-0.374874	0.065036	0.146667	0.001068		222222	222222	222222
		6	BCP6	C6 - H9	0.271301	-1.02499	0.002452	0.296603	0.000564		222222	222222	222222
		7	BCP7	C6 - H7	0.264998	-0.924923	0.002366	0.279344	0.000556		222222	222222	222222
		8	BCP8	C6 - H8	0.270269	-0.976337	0.004303	0.289859	0.000607		222222	222222	222222
		9	BCP9	S2 - O10	0.223153	0.415026	0.060612	0.226071	0.000188		S2 - O10	0.223153	0.415026
		10	BCP10	H8 - O20	0.006553	0.024926	2.00725	-0.001149	0.372586		H8 - O20	0.006553	0.024926
		11	BCP11	C11 - S12	0.186213	-0.369573	0.06833	0.144551	0.001022		222222	222222	222222
		12	BCP12	C11 - H13	0.265939	-0.935075	0.002094	0.28132	0.000522		222222	222222	222222
		13	BCP13	C11 - H14	0.270407	-1.01055	0.002474	0.293607	0.000589		222222	222222	222222
		14	BCP14	C11 - H15	0.268554	-0.959731	0.003334	0.286452	0.000532		222222	222222	222222
		15	BCP15	O10 - H18	0.006554	0.024925	2.00305	-0.001149	0.372103		O10 - H18	0.006554	0.024925
		16	BCP16	H8 - H18	0.004798	0.0184	0.063122	-0.001034	0.13867		H8 - H18	0.004798	0.0184
		17	BCP17	O10 - C16	0.00647	0.024881	5.41708	-0.001209	0.698834		O10 - C16	0.00647	0.024881
		18	BCP18	S12 - C16	0.188294	-0.374878	0.065037	0.146668	0.001068		222222	222222	222222
		19	BCP19	C16 - H19	0.271301	-1.02499	0.002451	0.296602	0.000564		222222	222222	222222
		20	BCP20	C16 - H17	0.264997	-0.924919	0.002366	0.279344	0.000556		222222	222222	222222
		21	BCP21	C16 - H18	0.270269	-0.976337	0.004304	0.289859	0.000607		222222	222222	222222
		22	BCP22	C6 - O20	0.00647	0.024879	5.37657	-0.001209	0.702091		C6 - O20	0.00647	0.024879
		23	BCP23	S12 - O20	0.223153	0.415037	0.060613	0.226071	0.000188		S12 - O20	0.223153	0.415037
		24	BCP24	H14 - H24	0.005192	0.02085	0.974646	-0.00117	0.283577		H14 - H24	0.005192	0.02085
		25	BCP25	O20 - H24	0.017364	0.04808	0.027132	0.000364	0.003988		O20 - H24	0.017364	0.04808
		26	BCP26	H9 - O30	0.015195	0.042616	0.039844	0.000232	0.009521		H9 - O30	0.015195	0.042616
		27	BCP27	H4 - O30	0.014226	0.048579	0.029698	-0.000609	0.007773		H4 - O30	0.014226	0.048579
		28	BCP28	C21 - S22	0.188152	-0.372958	0.065856	0.146283	0.001015		222222	222222	222222
		29	BCP29	C21 - H24	0.271067	-1.01792	0.003357	0.295515	0.000528		222222	222222	222222
		30	BCP30	C21 - H23	0.26484	-0.922156	0.003833	0.278918	0.000552		222222	222222	222222
		31	BCP31	H25 - O40	0.008908	0.029883	0.189474	-0.000693	0.056157		H25 - O40	0.008908	0.029883
		32	BCP32	C21 - H25	0.270268	-0.989258	0.005092	0.291415	0.000636		222222	222222	222222
		33	BCP33	H9 - H29	0.004613	0.018776	0.813832	-0.001104	0.171125		H9 - H29	0.004613	0.018776
		34	BCP34	O20 - H29	0.012519	0.042834	0.032396	-0.00056	0.010893		O20 - H29	0.012519	0.042834
		35	BCP35	S22 - C26	0.186497	-0.371499	0.067942	0.145131	0.001077		222222	222222	222222
		36	BCP36	C26 - H27	0.265962	-0.936621	0.001351	0.281463	0.000498		222222	222222	222222
		37	BCP37	C26 - H28	0.26875	-0.960289	0.002644	0.286663	0.000516		222222	222222	222222
		38	BCP38	C26 - H29	0.269975	-1.00378	0.002938	0.29232	0.000618		222222	222222	222222
		39	BCP39	S22 - O30	0.223273	0.419643	0.06097	0.226057	0.000186		S22 - O30	0.223273	0.419643
		40	BCP40	H4 - H34	0.005193	0.020852	0.97359	-0.00117	0.283552		H4 - H34	0.005193	0.020852
		41	BCP41	O10 - H34	0.017363	0.048075	0.027128	0.000364	0.003988		O10 - H34	0.017363	0.048075
		42	BCP42	O30 - H35	0.008908	0.029884	0.189452	-0.000693	0.05615		O30 - H35	0.008908	0.029884
		43	BCP43	H19 - O40	0.015196	0.042619	0.039838	0.000232	0.009518		H19 - O40	0.015196	0.042619
		44	BCP44	H14 - O40	0.014225	0.048577	0.0297	-0.000609	0.007774		H14 - O40	0.014225	0.048577
		45	BCP45	C31 - S32	0.188152	-0.372962	0.065856	0.146284	0.001015		222222	222222	222222
		46	BCP46	C31 - H34	0.271066	-1.01791	0.003357	0.295513	0.000528		222222	222222	222222
		47	BCP47	C31 - H33	0.26484	-0.922155	0.003833	0.278918	0.000552		222222	222222	222222
		48	BCP48	C31 - H35	0.270268	-0.98926	0.005091	0.291415	0.000636		222222	222222	222222
		49	BCP49	O10 - H39	0.012519	0.042832	0.032395	-0.00056	0.010895		O10 - H39	0.012519	0.042832
		50	BCP50	H19 - H39	0.004613	0.018777	0.813862	-0.001104	0.17113		H19 - H39	0.004613	0.018777
		51	BCP51	S32 - C36	0.186497	-0.371501	0.067941	0.145131	0.001077		222222	222222	222222
		52	BCP52	C36 - H37	0.265962	-0.93662	0.00135	0.281463	0.000498		222222	222222	222222
		53	BCP53	C36 - H38	0.26875	-0.96029	0.002643	0.286663	0.000516		222222	222222	222222
		54	BCP54	C36 - H39	0.269975	-1.00378	0.002938	0.29232	0.000618		222222	222222	222222
		55	BCP55	S32 - O40	0.223274	0.419646	0.06097	0.226057	0.000186		S32 - O40	0.223274	0.419646
